# Supplementary material for: A global overview of cassava genetic diversity
Source: PLoS One. 2019 Nov 6;14(11):e0224763. doi: 10.1371/journal.pone.0224763 (PMC6834265; doi:10.1371/journal.pone.0224763)
Supplement: S3 Table — (XLSX) [file pone.0224763.s003.xlsx]

## Sheet: CIAT IITA Genebank selection
Supplementary file S3: Identities of the 250 genotypes in the IITA and CIAT genebank subsets
Centre	Cluster	ID CODE	Genebank ID	Country of origin
CIAT	1	CIAT1	BRA101	BRASIL
CIAT	1	CIAT189	BRA159	BRASIL
CIAT	1	CIAT19	BRA739	BRASIL
CIAT	1	CIAT194	BRA296	BRASIL
CIAT	1	CIAT202	BRA508	BRASIL
CIAT	1	CIAT218	COL2532	COLOMBIA
CIAT	1	CIAT285	CG501-18	BREEDING
CIAT	1	CIAT292	CM2766-5	BREEDING
CIAT	1	CIAT302	CM5306-8	BREEDING
CIAT	1	CIAT318	BRA16	BRASIL
CIAT	1	CIAT319	BRA32	BRASIL
CIAT	1	CIAT322	BRA125	BRASIL
CIAT	1	CIAT324	BRA138	BRASIL
CIAT	1	CIAT329	BRA200	BRASIL
CIAT	1	CIAT345	BRA777	BRASIL
CIAT	1	CIAT356	CUB5	CUBA
CIAT	1	CIAT373	MEX53	MEXICO
CIAT	1	CIAT380	TAI18	THAILAND
CIAT	1	CIAT56	COL2459	COLOMBIA
CIAT	1	CIAT6	BRA206	BRASIL
CIAT	1	CIAT62	CUB1	CUBA
CIAT	1	CIAT65	HMC1	HYBRID
CIAT	1	CIAT80	GUA59	GUATEMALA
CIAT	1	CIAT89	MEX41	MEXICO
IITA	1	TME1	TMe-1	Nigeria
IITA	1	TME25	TMe-25	Nigeria
IITA	1	TME3	TMe-3	Nigeria
IITA	1	TME47	TMe-47	Nigeria
CIAT	2	CIAT1140	BRA1022	BRASIL
CIAT	2	CIAT1143	BRA1128	BRASIL
CIAT	2	CIAT1148	BRA1219	BRASIL
CIAT	2	CIAT1167	BRA342	BRASIL
CIAT	2	CIAT1168	BRA358	BRASIL
CIAT	2	CIAT1182	BRA954	BRASIL
CIAT	2	CIAT1188	BRA1061	BRASIL
CIAT	2	CIAT1195	BRA114	BRASIL
CIAT	2	CIAT1199	BRA131	BRASIL
CIAT	2	CIAT1212	BRA842	BRASIL
CIAT	2	CIAT1218	BRA988	BRASIL
CIAT	2	CIAT1225	BRA1015	BRASIL
CIAT	2	CIAT1226	BRA1016	BRASIL
CIAT	2	CIAT1241	BRA1116	BRASIL
CIAT	2	CIAT1251	BRA334	BRASIL
CIAT	2	CIAT1376	BRA1012	BRASIL
CIAT	2	CIAT1422	BRA1183	BRASIL
CIAT	2	CIAT1526	BRA173	BRASIL
CIAT	2	CIAT1547	BRA257	BRASIL
CIAT	2	CIAT1549	BRA264	BRASIL
CIAT	2	CIAT1601	BRA937	BRASIL
CIAT	2	CIAT1614	BRA983	BRASIL
CIAT	2	CIAT801	BRA1144	BRASIL
CIAT	2	CIAT857	BRA785	BRASIL
CIAT	2	CIAT859	BRA836	BRASIL
CIAT	2	CIAT860	BRA837	BRASIL
CIAT	2	CIAT867	BRA878	BRASIL
CIAT	2	CIAT872	BRA888	BRASIL
CIAT	2	CIAT880	BRA990	BRASIL
CIAT	3	CIAT1278	COL1548	COLOMBIA
CIAT	3	CIAT1282	COL2059	COLOMBIA
CIAT	3	CIAT1303	COL233	COLOMBIA
CIAT	3	CIAT1304	COL237A	COLOMBIA
CIAT	3	CIAT1357	CG402-11	BREEDING
CIAT	3	CIAT1360	CM3306-9	BREEDING
CIAT	3	CIAT1361	CM3311-3	BREEDING
CIAT	3	CIAT1487	BRA1366	BRASIL
CIAT	3	CIAT1504	BRA1413	BRASIL
CIAT	3	CIAT1506	BRA1416	BRASIL
CIAT	3	CIAT1513	BRA1432	BRASIL
CIAT	3	CIAT391	ARG12	ARGENTINA
CIAT	3	CIAT396	CG57-9	BREEDING
CIAT	3	CIAT423	COL87	COLOMBIA
CIAT	3	CIAT426	CR18	COSTA RICA
CIAT	3	CIAT443	MEX55	MEXICO
CIAT	3	CIAT471	CG7-64	BREEDING
CIAT	3	CIAT491	VEN173	VENEZUELA
CIAT	3	CIAT496	VEN81	VENEZUELA
CIAT	3	CIAT506	ARG74	ARGENTINA
CIAT	3	CIAT509	BRA189	BRASIL
CIAT	3	CIAT518	PER196	PERU
CIAT	3	CIAT526	BRA217	BRASIL
CIAT	3	CIAT533	COL1074A	COLOMBIA
CIAT	3	CIAT543	CR19	COSTA RICA
CIAT	3	CIAT567	PAR23	PARAGUAY
CIAT	3	CIAT572	PAR81	PARAGUAY
CIAT	3	CIAT611	BRA1292	BRASIL
CIAT	4	CIAT1042	COL954	COLOMBIA
CIAT	4	CIAT1122	COL1964	COLOMBIA
CIAT	4	CIAT1344	BRA1439	BRASIL
CIAT	4	CIAT1345	BRA931	BRASIL
CIAT	4	CIAT548	ECU169	ECUADOR
CIAT	4	CIAT555	MAL29	MALASIA
CIAT	4	CIAT558	MAL60	MALASIA
CIAT	4	CIAT584	PER458	PERU
CIAT	4	CIAT590	VEN164	VENEZUELA
CIAT	4	CIAT620	BRA775	BRASIL
CIAT	4	CIAT636	CUB2	CUBA
CIAT	4	CIAT637	ECU151	ECUADOR
CIAT	4	CIAT656	BRA158	BRASIL
CIAT	4	CIAT668	BRA590	BRASIL
CIAT	4	CIAT670	BRA671	BRASIL
CIAT	4	CIAT676	COL1030	COLOMBIA
CIAT	4	CIAT679	COL1185	COLOMBIA
CIAT	4	CIAT694	COL2638	COLOMBIA
CIAT	4	CIAT716	PER178	PERU
CIAT	4	CIAT724	PER449	PERU
CIAT	4	CIAT743	CR65	COSTA RICA
CIAT	4	CIAT747	CUB70	CUBA
CIAT	4	CIAT759	TAI1	THAILAND
CIAT	4	CIAT764	CM7857-55	BREEDING
CIAT	4	CIAT836	BRA450	BRASIL
CIAT	4	CIAT926	COL2183	COLOMBIA
CIAT	4	CIAT943	ECU87	ECUADOR
CIAT	4	CIAT960	SM722-13B	BREEDING
CIAT	4	CIAT974	COL2212	COLOMBIA
CIAT	5	CIAT1001	VEN134	VENEZUELA
CIAT	5	CIAT1003	VEN284A	VENEZUELA
CIAT	5	CIAT1034	COL443	COLOMBIA
CIAT	5	CIAT1036	COL485	COLOMBIA
CIAT	5	CIAT1066	VEN221-A	VENEZUELA
CIAT	5	CIAT1088	COL2460	COLOMBIA
CIAT	5	CIAT1089	COL297	COLOMBIA
CIAT	5	CIAT1095	CR10	COSTA RICA
CIAT	5	CIAT1135	USA7	USA
CIAT	5	CIAT1370	BRA1001	BRASIL
CIAT	5	CIAT1373	BRA1006	BRASIL
CIAT	5	CIAT1374	BRA1007	BRASIL
CIAT	5	CIAT1393	BRA1073	BRASIL
CIAT	5	CIAT1432	BRA1228	BRASIL
CIAT	5	CIAT1512	BRA1429	BRASIL
CIAT	5	CIAT1540	BRA234	BRASIL
CIAT	5	CIAT1609	BRA971	BRASIL
CIAT	5	CIAT1612	BRA979	BRASIL
CIAT	5	CIAT1619	BRA996	BRASIL
CIAT	5	CIAT1650	COL2510	COLOMBIA
CIAT	5	CIAT1683	GUA32	GUATEMALA
CIAT	5	CIAT1693	PAN38	PANAMA
CIAT	5	CIAT1721	VEN69	VENEZUELA
CIAT	5	CIAT1732	PER207	PERU
CIAT	5	CIAT1734	PER427	PERU
CIAT	5	CIAT1739	BRA677	BRASIL
IITA	5	TME258	TMe-3026	Ghana
IITA	5	TME265	TMe-3032	Ghana
CIAT	5	CIAT984	CUB23	CUBA
CIAT	5	CIAT989	GUA43	GUATEMALA
IITA	6	TME297	TMe-3053	Cote d'Ivoire
IITA	6	TME398	TMe-3084	Togo
IITA	6	TME399	TMe-3085	Togo
IITA	6	TME408	TMe-3093	Togo
IITA	6	TME424	TMe-3105	Togo
IITA	6	TME454	TMe-3128	Benin
IITA	6	TME468	TMe-3140	Benin
IITA	6	TME507	TMe-3167	Cote d'Ivoire
IITA	6	TME518	TMe-3176	Mali
IITA	6	TME531	TMe-3181	Malawi
IITA	6	TME568	TMe-3195	Angola
IITA	6	TME575	TMe-3201	Chad
IITA	6	TME576	TMe-3202	Angola
IITA	6	TME584	TMe-3206	Chad
IITA	6	TME597	TMe-3216	Gambia
IITA	6	TME600	TMe-3219	Niger
IITA	6	TME628	TMe-3231	Nigeria
IITA	6	TME632	TMe-3234	Ghana
IITA	6	TME721	TMe-3262	Ghana
IITA	6	TME838	TMe-3299	Sierra Leone
IITA	6	TME857	TMe-3302	Sierra Leone
IITA	6	TME936	TMe-3318	Nigeria
IITA	6	TME952	TMe-3334	Nigeria
IITA	6	TME961	TMe-3343	Nigeria
IITA	6	TME982	TMe-3355	Nigeria
IITA	6	TME1024	TMe-3389	Nigeria
IITA	6	TME1026	TMe-3391	Nigeria
IITA	6	TME1235	TMe-3459	Guinea
IITA	6	TME1258	TMe-3481	Guinea
IITA	6	TME1274	TMe-3494	Guinea
IITA	7	TME209	TMe-2983	Cameroon
IITA	7	TME500	TMe-3161	Nigeria
IITA	7	TME1275	TMe-3495	Guinea
IITA	7	TME1283	TMe-3503	Guinea
IITA	7	TME1301	TMe-3518	Guinea
IITA	7	TME1314	TMe-3529	Burkina Faso
IITA	7	TME1318	TMe-3532	Burkina Faso
IITA	7	TME1321	TMe-3534	Burkina Faso
IITA	7	TME1341	TMe-3545	Democratic Republic of the congo
IITA	7	TME1348	TMe-3551	Democratic Republic of the congo
IITA	7	TME1353	TMe-3554	Democratic Republic of the congo
IITA	7	TME1360	TMe-3559	Democratic Republic of the congo
IITA	7	TME1376	TMe-3568	Ghana
IITA	7	TME1389	TMe-3579	Ghana
IITA	7	TME1419	TMe-3599	Ghana
IITA	7	TME1468	TMe-3631	Ghana
IITA	7	TME1471	TMe-3633	Ghana
IITA	7	TME1481	TMe-3638	Ghana
IITA	7	TME1491	TMe-3647	Ghana
IITA	7	TME1531	TMe-3679	Ghana
IITA	7	TME1535	TMe-3681	Ghana
IITA	7	TME1548	TMe-3690	Ghana
IITA	7	TME1550	TMe-3692	Ghana
IITA	7	TME1558	TMe-3698	Ghana
IITA	7	TME1593	TMe-3723	Ghana
IITA	7	TME1628	TMe-3758	Ghana
IITA	7	TME1652	TMe-3771	Ghana
IITA	7	TME856	TMe-3802	Sierra Leone
CIAT	8	CIAT817	BRA18	BRASIL
CIAT	8	CIAT819	BRA200b	BRASIL
CIAT	8	CIAT828	BRA330	BRASIL
CIAT	8	CIAT834	BRA436	BRASIL
CIAT	8	CIAT835	BRA445	BRASIL
CIAT	8	CIAT837	BRA456	BRASIL
IITA	8	TME104	TMe-104	Nigeria
IITA	8	TME109	TMe-109	Nigeria
IITA	8	TME130	TMe-2907	Cape Verde
IITA	8	TME131	TMe-2908	Cape Verde
IITA	8	TME136	TMe-2913	Cape Verde
IITA	8	TME139	TMe-2916	Cape Verde
IITA	8	TME171	TMe-2945	Cameroon
IITA	8	TME173	TMe-2947	Cameroon
IITA	8	TME174	TMe-2948	Cameroon
IITA	8	TME185	TMe-2959	Cameroon
IITA	8	TME200	TMe-2974	Benin
IITA	8	TME206	TMe-2980	Benin
IITA	8	TME243	TMe-3014	Togo
IITA	8	TME57	TMe-57	Nigeria
IITA	8	TME62	TMe-62	Nigeria
IITA	8	TME67	TMe-67	Nigeria
EMBRAPA	8	EMBRA13	BRA501	BRASIL
EMBRAPA	8	EMBRA5	BRA192	BRASIL
EMBRAPA	8	EMBRA6	BRA1362	BRASIL
EMBRAPA	8	EMBRA9	BRA836	BRASIL
IITA	Null	TME132	TMe-2909	Cape Verde
IITA	Null	TME198	TMe-2972	Benin
IITA	Null	TME210	TMe-2984	Cameroon
IITA	Null	TME214	TMe-2988	Cameroon
IITA	Null	TME222	TMe-2994	Cameroon
IITA	Null	TME226	TMe-2998	Benin
IITA	Null	TME228	TMe-3000	Togo
IITA	Null	TME236	TMe-3007	Togo
IITA	Null	TME246	TMe-3016	Togo
IITA	Null	TME380	TMe-3070	Nigeria
IITA	Null	TME588	TMe-3208	Guinea
IITA	Null	TME590	TMe-3210	Liberia
IITA	Null	TME591	TMe-3211	Liberia
IITA	Null	TME592	TMe-3212	Gambia
IITA	Null	TME900	TMe-3308	Sierra Leone
IITA	Null	TME911	TMe-3311	Sierra Leone
IITA	Null	TME1052	TMe-3412	Nigeria
IITA	Null	TME1289	TMe-3509	Guinea
IITA	Null	TME1338	TMe-3543	Democratic Republic of the congo
IITA	Null	TME1433	TMe-3608	Ghana
IITA	Null	TME1438	TMe-3612	Ghana
IITA	Null	TME1575	TMe-3708	Ghana
