# Supplementary material for: A global overview of cassava genetic diversity
Source: PLoS One. 2019 Nov 6;14(11):e0224763. doi: 10.1371/journal.pone.0224763 (PMC6834265; doi:10.1371/journal.pone.0224763)
Supplement: S4 Table — (XLSX) [file pone.0224763.s004.xlsx]

## Sheet: Sheet1
Supplementary file S2: ESC Africa subset of 117 genotypes
ID CODE	Genotype	Country	Landrace / Elite	Selected by breeders	Reason for inclusion in ESC Africa set
6522	Nikwaha	Mozambique	Landrace	Yes	Very popular in north to central region, high root yield, moderate starch, tolerant to CBSD
6532	Nachinhaya	Mozambique	Landrace	Yes	Moderately popular in north east, high root and starch content, tolerant to CBSD
6533	Mulaleia	Mozambique	Landrace	Yes	Moderately popular in north to central region, high root and modertate starch content, tolerant to CBSD
6534	TMS 42025	Mozambique	Elite	No	Increase diversity
6537	Kigoma Máfia	Mozambique	Landrace	No	Increase diversity
6550	Mocuba	Mozambique	Landrace	Yes	Moderately popular in northern region, high yield and starch content, tolerant to CBSD
6551	MZ89192	Mozambique	Elite	No	Useful breeding line
6553	Biwle Massuda	Mozambique	Landrace	Yes	Moderately popular in north, moderate yield and starch content, tolerant to CBSD
6555	Namuhiripwi	Mozambique	Landrace	No	Increase diversity
6557	Chinhembwe	Mozambique	Landrace	Yes	Very popular in south, high yield and starch content, tolerant to CMD
6559	Tomo	Mozambique	Landrace	No	Increase diversity
6570	Mukhudo Movia	Mozambique	Landrace	Yes	Moderately popular in central region, moderate yield and starch content, tolerant to CBSD
6571	Munhaça	Mozambique	Landrace	Yes	Very popular in south, high yield and starch content, susceptible to CMD
6573	Likonde	Mozambique	Landrace	Yes	Popular in north east, high yield, moderate starch and tolerant to CBSD
6583	Fernando Po	Mozambique	Landrace	Yes	Very popular throughout country, moderate yield and starch, susceptible to CMD
6584	Baadge	Mozambique	Landrace	No	Increase diversity
6598	Migyera (NASE3, TMS30572)	Kenya	Elite	Yes	High yielding, medium cyanide potential, resistant to CMD and high dry matter content. It also flowers.
6607	MM96/2480	Kenya	Elite	Yes	High yielding, low cyanide potential, resistant to CMD and it is sweet.
6608	MM96/3665	Kenya	Elite	No	Increase diversity
6610	MM96/0293	Kenya	Elite	Yes	High yielding, low cyanide potential, resistant to CMD, has high dry matter content and it flowers profusely. It also has a sweet taste.
6643	MM96/7487	Kenya	Elite	No	Increase diversity
6648	MM97/2552	Kenya	Elite	No	Increase diversity
6656	Kibandameno	Kenya	Landrace	Yes	Early maturity, high dry matter content, low cyanide and fibre, sweet taste and resistant to mites and mealybugs
6665	Adhiambolera	Kenya	Landrace	Yes	Low yielding but big roots, high dry matter content, sweet and it is early maturing.
6680	Bwana Tereka	Kenya	Landrace	Yes	Low yield but big roots, high dry matter, it flowers, low CNP, early maturing and is good for intercropping.
6683	Serere	Kenya	Landrace	Yes	Low yielding but with a high dry matter content, sweet, easy to cook, early maturing and good for intercropping.
6692	Mumba	Tanzania	Landrace	Yes	Most popular in semi-arid zone
6718	Jaribu Tena	Tanzania	Landrace	No	Increase diversity
6720	Mandri	Tanzania	Landrace	No	Increase diversity
6724	Limbanga	Tanzania	Landrace	Yes	Long in-ground storability; bitter; popular in Southern zone
6735	Namikonga	Tanzania	Landrace	Yes	High GCA for CBSD resistance
6742	Bwana Mrefu	Tanzania	Landrace	Yes	Former Amani hybrid no. 46106/27? Tolerant to CBSD. Bwana Mrefu has conspicuous M. glaziovii traits (leaves and stem). In the literature, Jennings says Bwana Mrefu was the former 46106/27, but very different from Namikonga and Kaleso
6745	Musege	Tanzania	Landrace	No	Increase diversity
6797	Mfaransa	Tanzania	Landrace	Yes	Widely grown in Coast region due to its excellent mealyness and tolerance to CBSD
6804	Kalulu	Tanzania	Landrace	No	Increase diversity
6869	2000/LML/2095	Kenya	Elite	Yes	High yield, tolerant to CBSD, High dry matter content and resistant to mosaic
6885	1076/04	Kenya	Elite	No	Increase diversity
6889	Plot90	Kenya	Elite	No	Increase diversity
6894	344/04	Kenya	Elite	No	Increase diversity
6905	02/LML/0642	Kenya	Elite	Yes	High yield, tolerant to CBSD, High dry matter content and resistant to mosaic
6924	2021	Kenya	Elite	No	Increase diversity
6959	1365/04	Kenya	Elite	No	Increase diversity
6964	734/04	Kenya	Elite	No	Increase diversity
6970	878/04	Kenya	Elite	No	Useful breeding line
6971	2045/04	Kenya	Elite	No	Useful breeding line
6982	2000/LML/1270	Kenya	Elite	Yes	High yield, tolerant to CBSD, early maturity and resistant to mosaic
6993	1632/04	Kenya	Elite	No	Increase diversity
7169	Kigoma	Tanzania	Landrace	No	Increase diversity
7181	Kigoma Mafia	Tanzania	Landrace	Yes	Widely grown in Southern zone (and Cabo Delgado in Mozambique) due to its excellent mealyness and tolerance to CBSD. This may be the same as Kigoma Red. Kigoma Mafia is very different from Kigoma and Aipin Valenca except for inner skin colour (which is pi
7202	Lwakitangaza	Tanzania	Landrace	Yes	Most popular in Ukerewe Island.
7208	Liongo Kwimba	Tanzania	Landrace	Yes	Broad adaptation in the mid-altitude regions; very good flour quality
7213	UKG 94/146	Tanzania	Elite	Yes	Useful breeding line
7215	Kwimba	Tanzania	Landrace	No	Increase diversity
8215	Dorodoro	Madagascar	Landrace	No	Increase diversity
8238	Samia Mambole	Madagascar	Landrace	No	Increase diversity
8257	Sélection Singapour n° 19	Madagascar	Elite	No	Useful breeding line
8274	V 26	Madagascar	Elite	No	Increase diversity
8292	H 43	Madagascar	Elite	No	Useful breeding line
8305	H 48	Madagascar	Elite	No	Useful breeding line
8306	H 49	Madagascar	Elite	Yes	Useful breeding line
8319	H 60	Madagascar	Elite	Yes	Useful breeding line
8320	Borbona Fotsy n°1	Madagascar	Landrace	Yes	Local genotype with high productivity. Breeder preferred
8330	H 63	Madagascar	Elite	Yes	Breeding line with high productivity. Breeder preferred
8336	H 73	Madagascar	Elite	No	Increase diversity
8345	Rantsan’akoho	Madagascar	Landrace	Yes	Popular farmer variety. Clone adapted in middle altitude
8358	Resavoa	Madagascar	Landrace	No	Increase diversity
8359	Sarilombiry	Madagascar	Landrace	Yes	Popular farmer variety. Clone adapted in semi-arid lowland area
8360	Sarigasy	Madagascar	Landrace	Yes	Popular farmer variety. Clone adapted in dry middle altitude
8361	Longo Asara	Madagascar	Landrace	Yes	Popular farmer variety. Clone adapted in semi-arid lowland area
8365	Beambony	Madagascar	Landrace	Yes	Popular farmer variety. Clone adapted in semi-arid lowland area
8373	Menalaingo fotsy	Madagascar	Landrace	Yes	Popular farmer variety. Clone adapted in highland
8377	Tsy Mahabe Sobika	Madagascar	Landrace	No	Increase diversity
8388	Nsokombulu 2	DRC	Landrace	Yes	Erected, sweet, good tuberous root yield, and good quality leaves
8393	I96/0160(1)	DRC	Elite	Yes	High dry matter content, high tuberous root yield, and CMD resistant
8397	Nambiyo	DRC	Landrace	Yes	Erected, good tuberous root yield, adapted to highlands, and preferred by farmers
8402	Sadisa	DRC	Landrace	Yes	Erected, light yellow flesh root, high tuberous root yield, CMD tolerant, and good quality leaves
8403	Mariebwata	DRC	Landrace	Yes	Erected, high dry matter content, good tuberous root yield, adapted to sandy soils, and preferred by farmers
8407	Kimpembe	DRC	Landrace	Yes	Erected, sweet, and good tuberous root yield
8432	Kizelana	DRC	Landrace	No	Increase diversity
8466	RAV	DRC	Landrace	Yes	Branching, early maturing, sweet, good tuberous root yield, good quality products, and preferred by farmers
8472	Mapuata 1	DRC	Landrace	Yes	Sweet, CMD tolerant, and good tuberous root yield
8491	Mapuata 2	DRC	Landrace	No	Increase diversity
8498	Kilomba	DRC	Landrace	No	Increase diversity
8502	I96/1087	DRC	Elite	No	Useful breeding line
8518	2004/08	DRC	Elite	No	Useful breeding line
8525	3920	DRC	Elite	No	Useful breeding line
8529	Jaune 4	DRC	Landrace	No	Increase diversity
8531	Mbayilo	DRC	Landrace	Yes	Erected, CMD tolerant, good tuberous root yield, and adapted to highlands
8542	2004/14	DRC	Elite	Yes	Useful breeding line
8605	Unknown 4	Uganda	Landrace	No	Increase diversity
8616	TME 14	Uganda	Elite	Yes	CMD resistance + Desirable culinary qualities. Sourced from IITA
8622	Unknown 15	Uganda	Landrace	No	Increase diversity
8624	Unknown 3	Uganda	Landrace	No	Increase diversity
8628	Deru Deru	Uganda	Landrace	Yes
8630	Unknown 1	Uganda	Landrace	No	Increase diversity
8632	Kidumupale	Uganda	Landrace	Yes
8679	Karagwa	Uganda	Landrace	Yes
8709	Unknown 2	Uganda	Landrace	No	Increase diversity
8738	Bao	Uganda	Landrace	Yes	Popular Local variety owing to its desirable culinary qualities
8748	Gwalanda	Uganda	Landrace	Yes	Popular Local variety owing to its desirable culinary qualities
8781	Nase 12	Uganda	Elite	Yes	Useful breeding line
8831	TME 204	Uganda	Elite	Yes	CMD resistance + Desirable culinary qualities. Sourced from IITA
8841	Nyaraboke	Uganda	Landrace	Yes	Popular Local variety owing to its desirable culinary qualities
8843	Matuja	Uganda	Landrace	Yes
8875	MH97/1229	Rwanda	Elite	Yes	Useful breeding line
8880	MH97/0057	Rwanda	Elite	Yes	Released variety, high yield, good quality flour, sweet
8888	MM96/7204	Rwanda	Elite	Yes	Released variety, sweet, good yield, yellow variety, CMD tolerant
8899	Nyiramabuye	Rwanda	Landrace	No	Increase diversity
8906	Iminayiro	Rwanda	Landrace	Yes	Sweet, popular variety, early maturing, not resistant to CMD
8911	Nsira	Rwanda	Landrace	Yes
8912	Bukalasa 2	Rwanda	Landrace	Yes	Sweet, popular variety, early maturing, not resistant to CMD
8927	Gacyacyali	Rwanda	Landrace	Yes	Sweet, popular variety, early maturing, not resistant to CMD
8934	Gahene	Rwanda	Landrace	Yes	Bitter variety, good quality flour, high yield
8945	Inconnu	Rwanda	Landrace	No	Increase diversity
8950	Tukumbo	Rwanda	Landrace	No	Increase diversity
8963	MM98/1110	Rwanda	Elite	Yes	Useful breeding line
9020	MM96/9195	Rwanda	Elite	Yes	Useful breeding line
