# Supplementary material for: A global overview of cassava genetic diversity
Source: PLoS One. 2019 Nov 6;14(11):e0224763. doi: 10.1371/journal.pone.0224763 (PMC6834265; doi:10.1371/journal.pone.0224763)
Supplement: S6 Table — (XLSX) [file pone.0224763.s006.xlsx]

## Sheet: Sheet1
Supplemenary file S6: Final Goldengate SNP data from 522 genotypes and 901 SNPs for analysis of cassava global diversity
Collection	Category	snp/genotype	Alternative ID	1000_1183	1000_1183	1026_869	1026_869	1028_538	1028_538	1029_392	1029_392	1039_367	1039_367	104_294	104_294	1045_1201	1045_1201	1048_840	1048_840	1053_669	1053_669	1055_1117	1055_1117	1067_601	1067_601	1088_427	1088_427	1097_569	1097_569	1099_1442	1099_1442	1109_446	1109_446	1112_550	1112_550	1117_354	1117_354	1119_74	1119_74	1120_952	1120_952	1125_240	1125_240	1145_1119	1145_1119	1161_633	1161_633	1168_177	1168_177
CIAT breeders	1	CG1-37		A	G	A	T	A	A	A	T	A	A	G	G	G	G	C	C	C	C	C	C	A	A	A	A	G	G	A	A	G	G	A	C	G	G	A	G	C	C	G	G	A	A	A	A	A	A
CIAT breeders	1	CG1118-118		G	G	A	A	A	A	T	T	A	G	G	G	A	A	C	C	A	C	C	C	A	A	A	G	G	G	A	A	G	G	A	A	A	G	A	G	C	C	G	G	A	A	A	A	A	A
CIAT breeders	1	CG1118-121		G	G	A	T	A	A	T	T	G	G	G	G	G	G	C	C	C	C	C	G	?	?	A	G	G	G	A	C	G	G	C	C	G	G	A	A	C	C	G	G	A	A	A	A	A	A
CIAT breeders	1	CG1118-32		G	G	A	A	A	A	T	T	A	G	G	G	A	A	C	C	A	C	C	C	A	A	A	G	G	G	A	A	G	G	A	A	A	G	A	G	C	C	G	G	A	A	A	A	A	A
CIAT breeders	1	CG1139-2		A	G	A	T	A	A	A	T	G	G	G	G	A	G	C	C	A	C	C	C	A	A	A	A	G	G	A	C	A	G	A	C	A	A	A	G	C	C	G	G	A	C	A	A	A	A
CIAT breeders	1	CG1141-1		A	G	A	T	A	A	T	T	A	G	G	G	A	G	C	C	C	C	C	C	A	A	A	A	G	G	A	A	G	G	A	A	A	G	A	G	C	C	G	G	A	A	A	A	A	A
CIAT breeders	1	CG1220-2		G	G	A	T	A	A	A	T	A	G	G	G	A	G	A	C	A	C	C	C	A	T	A	A	G	G	A	A	G	G	A	A	A	G	G	G	C	G	G	G	A	A	A	G	A	A
CIAT breeders	1	CG1231-3		G	G	T	T	A	A	A	A	G	G	G	G	A	G	A	A	A	C	C	G	A	A	A	G	G	G	A	A	A	G	A	A	A	A	A	A	C	C	G	G	A	A	A	A	A	A
CIAT breeders	1	CG1320-10		A	G	A	A	A	A	A	T	G	G	G	G	A	A	A	C	A	C	C	C	A	A	A	A	G	G	A	C	G	G	C	C	A	G	G	G	C	C	G	G	A	A	A	A	A	A
CIAT breeders	1	CG1355-2		A	G	A	T	A	A	A	T	A	A	G	G	G	G	C	C	C	C	C	C	A	A	A	G	A	G	A	C	G	G	C	C	G	G	A	A	C	G	G	G	A	A	A	A	A	A
CIAT breeders	1	CG1372-5		G	G	T	T	A	A	A	A	G	G	G	G	A	G	A	A	A	C	C	G	A	A	A	G	G	G	A	A	A	G	A	A	A	A	A	A	C	C	G	G	A	A	A	A	A	A
CIAT breeders	1	CG165-7		A	G	A	T	A	A	A	T	G	G	G	G	A	G	A	C	A	C	C	C	T	T	A	A	G	G	A	C	G	G	A	C	G	G	A	A	C	G	G	G	A	A	A	A	A	A
CIAT breeders	1	CG402-11		G	G	A	T	A	A	A	T	A	A	A	G	A	G	A	C	C	C	C	G	A	A	G	G	G	G	A	A	G	G	A	C	A	G	A	A	C	C	G	G	A	A	A	A	A	A
CIAT breeders	1	CG481-3		G	G	A	T	A	A	A	T	A	A	G	G	G	G	C	C	A	C	C	C	A	A	G	G	A	G	A	C	A	G	A	C	G	G	A	G	C	C	G	G	A	A	A	A	A	G
CIAT breeders	1	CG5-79		A	A	T	T	A	A	A	T	A	G	G	G	G	G	C	C	C	C	C	C	A	A	A	G	G	G	A	A	G	G	A	C	A	G	A	G	C	C	G	G	A	A	A	A	A	A
CIAT breeders	1	CG501-2		G	G	A	A	A	A	A	T	G	G	G	G	A	G	C	C	C	C	C	G	A	A	G	G	G	G	A	C	A	G	A	C	A	G	G	G	C	C	G	G	A	A	A	A	A	A
CIAT breeders	1	CG912-9		G	G	A	T	A	A	A	T	A	A	G	G	A	A	C	C	A	C	C	C	A	T	A	A	G	G	A	C	G	G	A	C	A	G	G	G	C	C	G	G	A	C	A	G	A	A
CIAT breeders	1	CG915-1		A	G	T	T	A	A	A	A	A	G	G	G	G	G	C	C	A	C	C	C	A	A	A	A	G	G	A	A	G	G	C	C	G	G	A	A	C	C	C	G	A	C	A	A	A	A
CIAT breeders	1	CG917-5		A	G	A	T	A	A	A	A	A	G	G	G	A	G	C	C	C	C	C	C	A	A	A	A	G	G	A	C	G	G	A	C	A	G	G	G	C	C	G	G	A	A	A	A	A	A
CIAT breeders	1	CG996-6		G	G	A	A	A	A	A	T	G	G	G	G	A	A	A	C	C	C	C	C	T	T	A	G	G	G	A	A	G	G	A	C	G	G	A	A	C	C	G	G	A	A	A	A	A	A
CIAT breeders	1	CM1014-2		G	G	A	A	A	A	T	T	G	G	G	G	A	G	C	C	C	C	C	C	A	A	A	G	G	G	A	C	A	G	A	C	A	G	A	A	C	C	C	G	A	A	A	A	A	A
CIAT breeders	1	CM2166-6		G	G	A	T	A	A	A	A	G	G	G	G	G	G	A	C	A	C	C	C	A	A	A	G	G	G	A	C	G	G	C	C	A	G	A	A	C	G	G	G	A	C	A	A	A	A
CIAT breeders	1	CM2177-2		G	G	T	T	A	A	A	A	G	G	G	G	A	G	A	C	C	C	C	C	A	T	A	G	G	G	A	A	G	G	A	C	G	G	A	A	C	G	G	G	A	A	A	A	A	A
CIAT breeders	1	CM2600-2		A	G	A	T	A	G	T	T	A	A	G	G	A	G	A	C	C	C	C	C	A	A	G	G	G	G	A	A	A	A	A	C	A	A	A	A	C	C	G	G	A	A	A	G	A	G
CIAT breeders	1	CM2766-3		A	G	A	T	A	A	A	T	A	G	G	G	A	G	A	A	C	C	C	G	A	A	G	G	G	G	A	C	G	G	C	C	G	G	A	G	C	C	G	G	A	A	A	A	A	A
CIAT breeders	1	CM2766-5		A	G	A	T	A	A	T	T	G	G	G	G	G	G	A	C	C	C	C	C	A	A	G	G	G	G	A	C	G	G	C	C	A	G	A	A	C	C	C	G	A	A	A	A	A	A
CIAT breeders	1	CM2770-7		G	G	A	T	A	A	A	T	A	G	G	G	A	G	C	C	A	C	C	C	A	T	A	G	G	G	A	C	G	G	C	C	G	G	A	G	G	G	C	G	A	A	A	A	A	A
CIAT breeders	1	CM2772-3		G	G	T	T	A	A	A	T	A	G	G	G	A	G	A	C	C	C	C	C	A	A	A	G	A	G	A	A	A	G	C	C	G	G	A	A	G	G	G	G	A	A	A	A	A	A
CIAT breeders	1	CM2952-1		A	G	T	T	A	A	T	T	A	G	G	G	G	G	A	A	C	C	C	C	A	T	A	A	A	G	?	?	G	G	A	C	A	G	G	G	C	G	G	G	A	A	A	A	A	A
CIAT breeders	1	CM2952-3		G	G	T	T	A	A	A	T	A	G	G	G	G	G	A	C	C	C	C	C	T	T	A	A	G	G	A	C	G	G	A	C	A	G	A	G	C	G	G	G	A	A	A	A	A	A
CIAT breeders	1	CM3064-4		A	G	T	T	A	A	T	T	G	G	G	G	A	G	A	C	A	C	C	C	A	T	A	G	G	G	A	A	G	G	A	A	G	G	A	G	C	G	C	G	A	A	A	A	A	G
CIAT breeders	1	CM3281-4		A	G	A	T	A	A	T	T	A	G	G	G	A	G	C	C	C	C	C	C	A	A	A	A	G	G	A	A	G	G	A	A	A	G	A	G	C	C	G	G	A	A	A	A	A	A
CIAT breeders	1	CM3299-4		A	G	A	T	A	A	T	T	A	G	G	G	A	G	C	C	C	C	C	C	A	A	A	A	G	G	A	A	G	G	A	A	A	G	A	G	C	C	G	G	A	A	A	A	A	A
CIAT breeders	1	CM3306-19		G	G	A	T	A	A	T	T	A	G	G	G	G	G	A	C	C	C	C	C	A	A	A	G	G	G	A	C	G	G	A	C	A	A	A	G	C	C	G	G	A	A	A	A	A	A
CIAT breeders	1	CM3306-4		A	G	T	T	A	A	T	T	A	G	G	G	A	G	A	C	C	C	C	G	A	A	A	G	G	G	A	C	G	G	A	C	G	G	A	A	C	C	G	G	A	A	A	A	A	A
CIAT breeders	1	CM3306-9		G	G	T	T	A	A	T	T	A	A	G	G	G	G	A	C	C	C	C	G	A	A	A	A	G	G	A	C	G	G	A	C	A	G	A	A	C	C	G	G	A	A	A	A	A	A
CIAT breeders	1	CM3311-3		G	G	A	A	A	A	T	T	A	G	G	G	G	G	C	C	C	C	C	C	A	A	A	G	G	G	A	C	A	G	C	C	G	G	A	G	C	C	C	C	A	A	A	A	A	A
CIAT breeders	1	CM3320-4		A	G	A	T	A	A	A	T	A	A	G	G	G	G	C	C	A	C	C	G	A	A	A	G	G	G	C	C	G	G	C	C	G	G	A	G	C	C	C	G	A	A	A	A	A	A
CIAT breeders	1	CM3372-4		G	G	A	A	A	A	A	A	A	A	G	G	A	A	C	C	A	C	C	G	A	A	A	G	G	G	A	C	G	G	C	C	G	G	A	A	C	G	G	G	A	C	A	A	A	A
CIAT breeders	1	CM3380-7		A	G	A	T	A	A	T	T	G	G	G	G	A	G	A	C	A	C	C	C	A	A	A	G	G	G	C	C	G	G	C	C	G	G	A	A	C	G	G	G	A	A	A	A	A	A
CIAT breeders	1	CM3992-9		A	A	A	A	A	A	A	T	A	A	G	G	G	G	C	C	C	C	C	G	A	A	A	A	G	G	A	A	A	G	A	C	G	G	G	G	C	C	G	G	A	A	A	A	A	A
CIAT breeders	1	CM3997-1		A	G	T	T	A	A	A	A	A	G	G	G	G	G	A	C	A	C	C	G	A	A	A	A	G	G	A	C	G	G	C	C	G	G	A	G	C	C	G	G	A	A	A	A	A	A
CIAT breeders	1	CM4013-1		A	G	A	A	A	A	A	A	A	A	G	G	G	G	C	C	A	C	C	G	A	T	G	G	G	G	A	C	G	G	A	C	G	G	G	G	C	C	C	C	A	A	A	A	A	A
CIAT breeders	1	CM4042-4		G	G	A	T	A	A	A	T	A	G	G	G	G	G	A	C	A	C	C	C	A	A	A	G	A	G	A	C	A	G	A	C	A	G	A	G	C	G	G	G	A	A	A	A	A	A
CIAT breeders	1	CM4063-6		G	G	A	A	A	A	T	T	G	G	G	G	A	A	C	C	C	C	C	C	A	A	A	A	G	G	A	C	G	G	A	C	A	G	A	A	C	C	C	G	A	A	A	A	A	A
CIAT breeders	1	CM4157-34		A	G	T	T	A	A	T	T	G	G	G	G	A	G	A	C	A	C	C	G	A	A	A	G	G	G	A	A	G	G	C	C	G	G	A	A	C	G	G	G	A	A	A	A	A	A
CIAT breeders	1	CM4365-1		G	G	T	T	A	A	T	T	G	G	G	G	A	G	C	C	C	C	C	C	A	A	A	A	G	G	A	C	G	G	A	C	G	G	A	A	C	C	C	G	A	A	A	G	A	A
CIAT breeders	1	CM4365-3		G	G	T	T	A	A	T	T	G	G	G	G	A	G	C	C	C	C	C	C	A	A	A	A	G	G	A	C	G	G	A	C	G	G	A	A	C	C	C	G	A	A	A	G	A	A
CIAT breeders	1	CM4484-2		G	G	A	A	A	A	T	T	A	G	G	G	G	G	C	C	A	A	C	C	T	T	A	A	G	G	A	A	A	G	A	C	G	G	A	G	C	C	G	G	A	A	A	A	A	A
CIAT breeders	1	CM4488-4		G	G	A	A	A	A	T	T	G	G	G	G	A	G	C	C	A	C	C	C	T	T	G	G	G	G	C	C	A	G	A	A	G	G	A	G	C	G	C	G	A	C	A	A	A	A
CIAT breeders	1	CM4574-7		A	G	A	T	A	A	T	T	A	G	G	G	G	G	C	C	C	C	C	C	A	T	A	G	G	G	C	C	G	G	C	C	G	G	A	G	C	C	G	G	A	A	A	A	A	A
CIAT breeders	1	CM4733-2		G	G	T	T	A	A	A	A	G	G	G	G	A	G	C	C	C	C	C	C	A	A	A	A	G	G	A	A	G	G	A	C	A	G	A	G	C	C	G	G	A	C	A	A	A	A
CIAT breeders	1	CM4772-4		A	G	T	T	A	A	T	T	A	A	G	G	G	G	A	C	C	C	C	C	A	A	A	G	A	G	A	C	G	G	A	C	G	G	A	A	C	G	G	G	A	A	A	A	A	A
CIAT breeders	1	CM4777-2		A	G	T	T	A	A	A	T	G	G	G	G	G	G	A	C	C	C	C	C	A	A	A	G	G	G	A	C	G	G	A	C	A	G	A	A	C	C	G	G	A	A	A	A	A	A
CIAT breeders	1	CM4793-1		G	G	T	T	A	A	T	T	G	G	G	G	G	G	C	C	C	C	C	C	A	T	A	A	G	G	A	A	G	G	A	C	A	G	G	G	C	G	C	G	A	A	A	A	A	A
CIAT breeders	1	CM489-1		G	G	A	A	A	A	T	T	G	G	G	G	A	A	C	C	C	C	C	C	A	A	A	A	G	G	A	C	G	G	A	C	A	G	A	A	C	C	C	G	A	A	A	A	A	A
CIAT breeders	1	CM4919-1		A	G	A	T	A	A	A	T	A	G	G	G	G	G	A	C	C	C	C	C	A	A	A	A	G	G	A	C	G	G	A	A	G	G	A	G	C	C	C	G	A	A	A	G	A	A
CIAT breeders	1	CM523-7		G	G	A	T	A	A	T	T	A	G	G	G	G	G	A	C	C	C	C	G	A	A	A	G	G	G	C	C	G	G	C	C	A	G	A	G	C	C	C	G	A	A	A	A	A	A
CIAT breeders	1	CM5253-1		A	G	T	T	A	A	T	T	A	G	G	G	G	G	A	C	A	C	C	C	A	T	A	G	A	G	A	C	A	G	A	C	A	G	A	G	C	G	C	G	A	A	A	A	A	A
CIAT breeders	1	CM5306-8		A	G	T	T	A	A	T	T	A	G	G	G	G	G	C	C	A	C	C	C	T	T	A	A	G	G	A	C	A	G	C	C	A	G	G	G	C	G	C	G	A	A	A	G	A	A
CIAT breeders	1	CM5898-2		G	G	A	T	A	A	A	A	G	G	G	G	A	G	A	A	C	C	C	C	T	T	A	G	G	G	A	C	G	G	A	A	G	G	A	G	C	C	G	G	A	A	A	A	A	A
CIAT breeders	1	CM6070-1		A	G	A	T	A	A	A	A	G	G	G	G	G	G	A	C	A	C	C	C	A	A	A	G	G	G	A	C	A	G	C	C	A	G	A	A	C	G	G	G	A	A	A	A	A	A
CIAT breeders	1	CM6082-1		A	G	A	T	A	A	T	T	G	G	G	G	A	G	C	C	A	C	C	C	T	T	A	A	G	G	A	A	A	G	A	C	A	G	A	A	C	C	G	G	A	A	A	A	A	A
CIAT breeders	1	CM6119-5		G	G	T	T	A	A	A	A	G	G	G	G	A	G	C	C	C	C	C	C	A	A	A	A	G	G	A	C	G	G	A	A	A	G	A	A	C	C	G	G	A	A	A	A	A	A
CIAT breeders	1	CM6173-8		G	G	A	T	A	A	A	T	G	G	G	G	G	G	C	C	C	C	C	G	A	A	A	G	G	G	A	A	A	G	A	A	A	A	A	G	C	C	G	G	A	C	A	A	A	A
CIAT breeders	1	CM6182-8		G	G	T	T	A	A	T	T	A	G	G	G	A	G	C	C	A	C	C	G	A	A	A	G	A	G	A	C	G	G	A	C	A	G	A	G	C	C	C	C	A	A	A	A	A	G
CIAT breeders	1	CM6438-14		G	G	T	T	A	A	A	T	G	G	G	G	A	G	A	C	A	C	C	C	A	A	A	G	G	G	A	C	A	G	C	C	A	A	A	A	C	C	C	G	A	A	A	A	A	G
CIAT breeders	1	CM6740-7		G	G	A	T	A	A	A	T	G	G	G	G	G	G	C	C	A	A	C	G	A	A	G	G	G	G	A	C	G	G	C	C	A	G	A	A	C	C	C	G	A	A	A	A	A	G
CIAT breeders	1	CM6754-8		G	G	A	T	A	A	A	T	A	A	G	G	G	G	C	C	A	C	C	C	A	A	A	G	A	G	A	C	G	G	A	A	A	G	A	G	C	C	C	G	A	A	A	A	A	A
CIAT breeders	1	CM6850-2		G	G	A	T	A	A	T	T	G	G	G	G	G	G	A	A	C	C	C	G	A	A	A	G	G	G	A	C	G	G	C	C	G	G	A	A	C	C	G	G	A	A	A	A	A	A
CIAT breeders	1	CM6921-3		A	G	T	T	A	A	A	T	G	G	G	G	G	G	A	A	A	C	C	G	T	T	A	A	G	G	A	C	G	G	C	C	A	G	A	A	C	G	G	G	A	A	A	A	A	A
CIAT breeders	1	CM7052-3		A	G	A	T	A	A	A	T	A	G	G	G	A	G	A	A	C	C	C	C	A	A	G	G	A	G	A	A	A	G	C	C	G	G	A	G	C	G	G	G	A	A	A	A	A	A
CIAT breeders	1	CM7086-17		G	G	A	T	A	A	A	A	G	G	G	G	G	G	C	C	A	C	C	C	T	T	G	G	A	G	C	C	A	G	C	C	G	G	A	A	C	C	C	G	A	A	A	A	A	A
CIAT breeders	1	CM7392-5		A	G	T	T	A	A	T	T	G	G	G	G	A	G	C	C	A	C	C	G	A	A	A	A	A	G	A	A	G	G	A	C	A	G	A	G	C	C	C	C	A	C	A	A	A	A
CIAT breeders	1	CM7395-5		A	G	A	A	A	A	A	T	G	G	G	G	A	G	C	C	A	C	C	C	A	A	A	G	A	G	A	C	G	G	A	C	A	G	G	G	C	C	C	C	A	A	A	A	A	G
CIAT breeders	1	CM7463-2		A	G	A	A	A	A	A	T	A	G	G	G	A	G	C	C	A	C	G	G	A	A	A	G	G	G	A	C	G	G	A	C	A	G	A	G	C	G	G	G	A	C	A	A	A	A
CIAT breeders	1	CM7514-7		G	G	T	T	A	A	T	T	A	G	G	G	A	G	A	C	A	C	C	G	A	A	A	A	G	G	A	C	G	G	C	C	G	G	A	A	C	C	G	G	A	A	A	A	A	A
CIAT breeders	1	CM7514-8		G	G	T	T	A	A	A	T	G	G	G	G	G	G	C	C	C	C	C	C	A	A	A	G	G	G	A	C	G	G	A	C	G	G	A	A	C	C	G	G	A	A	A	A	A	A
CIAT breeders	1	CM7595-1		G	G	A	T	A	A	A	A	G	G	A	G	A	A	A	C	C	C	C	C	A	A	A	G	A	G	A	C	G	G	C	C	A	G	A	G	C	C	G	G	A	A	A	A	A	A
CIAT breeders	1	CM7825-1		A	G	A	T	A	A	T	T	A	G	G	G	A	A	A	C	C	C	C	C	A	A	A	G	G	G	C	C	G	G	A	C	G	G	A	A	C	C	C	G	A	A	A	A	A	A
CIAT breeders	1	CM7857-55		G	G	A	T	A	A	A	T	G	G	G	G	A	G	C	C	C	C	C	C	A	A	A	A	G	G	A	C	G	G	C	C	G	G	A	A	C	C	G	G	A	A	A	A	A	A
CIAT breeders	1	CM7951-5		G	G	T	T	A	A	A	T	A	G	G	G	G	G	C	C	A	C	C	C	A	A	A	G	A	G	A	C	G	G	C	C	A	G	A	G	C	C	C	G	A	A	A	A	A	A
CIAT breeders	1	CM8027-3		A	G	A	T	A	A	A	T	G	G	G	G	A	G	A	C	C	C	C	C	A	A	A	G	G	G	A	C	G	G	A	C	G	G	A	A	C	G	G	G	A	A	A	A	A	A
CIAT breeders	1	CM8370-11		A	G	A	T	A	A	A	T	A	A	G	G	G	G	A	A	C	C	G	G	A	A	A	G	G	G	A	C	G	G	C	C	A	G	G	G	C	C	G	G	A	A	A	A	A	A
CIAT breeders	1	CM849-1		G	G	A	T	A	A	A	T	G	G	G	G	G	G	A	C	A	C	C	G	A	A	A	A	G	G	A	C	G	G	A	C	G	G	A	A	C	G	G	G	A	A	A	A	A	A
CIAT breeders	1	CM922-2		G	G	A	T	A	A	A	T	A	G	G	G	G	G	C	C	A	C	C	G	A	T	A	G	G	G	A	C	G	G	C	C	G	G	A	G	C	C	C	G	A	A	A	A	A	A
CIAT breeders	1	CM955-2		G	G	T	T	A	A	T	T	A	G	G	G	A	G	C	C	C	C	C	C	A	A	G	G	G	G	C	C	G	G	A	C	G	G	A	A	C	C	C	G	A	A	A	A	A	G
CIAT breeders	1	SG 761- 4		A	G	A	A	A	A	A	T	G	G	G	G	A	G	C	C	C	C	C	G	A	A	A	G	G	G	A	C	G	G	A	C	G	G	G	G	C	C	C	C	A	C	A	A	A	G
CIAT breeders	1	SG 787- 10		A	A	A	T	A	A	A	T	A	G	G	G	A	G	C	C	C	C	C	G	A	A	A	G	G	G	A	C	A	G	C	C	A	G	A	G	C	G	C	G	A	A	A	A	A	A
CIAT breeders	1	SG104-264		G	G	A	T	A	A	T	T	G	G	G	G	A	G	C	C	A	A	C	C	T	T	A	A	G	G	A	A	A	G	A	A	A	G	A	G	C	G	C	G	A	A	A	A	A	A
CIAT breeders	1	SG104-284		A	G	A	T	A	A	A	T	A	G	G	G	A	G	C	C	A	C	C	C	A	A	A	G	G	G	A	A	A	G	A	A	G	G	A	G	C	C	G	G	A	A	A	A	A	A
CIAT breeders	1	SG107-35		G	G	T	T	A	A	A	T	A	G	G	G	A	G	A	C	C	C	C	C	T	T	A	A	G	G	A	A	G	G	A	A	A	G	A	G	C	G	G	G	A	C	A	G	A	A
CIAT breeders	1	SG250-3		G	G	A	T	A	A	T	T	G	G	G	G	A	G	C	C	C	C	C	C	A	A	A	A	A	G	A	C	A	G	A	A	G	G	A	A	C	G	C	G	A	A	A	A	A	A
CIAT breeders	1	SG350-23		A	G	A	A	A	A	A	T	A	G	G	G	A	G	C	C	C	C	C	C	A	A	A	G	G	G	A	C	G	G	A	C	A	A	G	G	C	C	G	G	A	A	A	A	A	A
CIAT breeders	1	SG350-42		A	G	A	T	A	A	A	T	A	G	G	G	A	G	A	C	C	C	C	G	A	A	G	G	G	G	A	A	G	G	A	A	A	A	G	G	C	C	G	G	A	A	A	A	A	A
CIAT breeders	1	SG427-64		A	G	A	A	A	G	A	T	A	G	G	G	A	A	C	C	C	C	C	G	A	A	A	G	G	G	A	A	A	A	A	C	G	G	A	A	C	C	G	G	A	A	A	A	A	G
CIAT breeders	1	SG427-87		A	G	A	A	A	G	A	T	A	A	G	G	A	G	C	C	A	C	C	G	A	A	G	G	G	G	A	A	G	G	A	C	A	G	A	G	C	C	G	G	A	A	A	A	A	G
CIAT breeders	1	SG455-1		A	G	A	T	A	A	T	T	A	A	G	G	G	G	C	C	C	C	C	C	A	A	A	G	A	G	A	C	A	G	?	?	G	G	A	A	C	C	G	G	A	A	A	A	A	G
CIAT breeders	1	SG557-6		G	G	T	T	A	A	A	T	A	G	G	G	A	G	C	C	A	A	C	G	A	A	A	A	G	G	C	C	G	G	C	C	A	G	A	G	C	G	G	G	A	A	A	G	A	A
CIAT breeders	1	SG638-6		G	G	A	A	A	A	T	T	A	G	G	G	A	G	C	C	C	C	C	G	A	A	A	A	G	G	A	A	A	G	A	A	G	G	A	G	C	C	G	G	A	A	A	A	A	A
CIAT breeders	1	SG695-1		A	G	A	T	A	A	T	T	G	G	G	G	A	A	A	C	C	C	C	C	A	A	A	G	G	G	A	A	G	G	C	C	A	G	A	A	C	C	G	G	A	C	A	A	A	A
CIAT breeders	1	SG700-3		A	G	A	T	A	A	A	A	G	G	G	G	A	G	C	C	A	C	C	G	A	A	A	G	G	G	A	A	A	G	A	A	A	A	A	A	C	C	C	G	A	A	A	A	A	A
CIAT breeders	1	SM 328- 1		A	A	A	T	A	A	A	T	G	G	G	G	G	G	C	C	C	C	C	G	A	A	A	G	G	G	A	A	A	G	A	C	A	A	A	G	C	G	G	G	A	A	A	A	A	A
CIAT breeders	1	SM 350- 4		G	G	A	T	A	A	T	T	A	G	G	G	G	G	C	C	C	C	G	G	A	A	A	A	G	G	A	C	G	G	A	C	A	A	A	A	C	C	C	G	A	A	A	A	A	A
CIAT breeders	1	SM 352- 1		A	G	A	T	A	A	A	T	G	G	G	G	A	A	C	C	C	C	G	G	A	A	G	G	G	G	A	A	G	G	A	A	A	G	A	G	C	C	C	G	A	A	A	A	A	A
CIAT breeders	1	SM 523- 2		G	G	A	T	A	A	T	T	A	G	G	G	A	A	A	C	A	C	G	G	A	A	A	A	G	G	A	A	A	G	A	C	G	G	G	G	C	C	G	G	A	A	A	A	A	A
CIAT breeders	1	SM 526- 3		A	G	A	T	A	A	A	T	A	G	G	G	A	G	A	C	A	C	C	G	A	A	A	G	G	G	A	C	A	G	A	C	A	G	A	G	C	C	G	G	A	A	A	A	A	A
CIAT breeders	1	SM 627- 5		G	G	A	A	A	A	A	T	A	G	G	G	G	G	C	C	A	C	C	C	A	A	A	G	A	G	A	A	A	G	A	C	A	G	A	G	C	C	C	C	A	C	A	A	A	A
CIAT breeders	1	SM 667- 1		A	G	A	T	A	A	A	A	G	G	G	G	A	G	C	C	A	C	C	G	A	A	G	G	G	G	A	A	G	G	C	C	G	G	A	G	C	C	G	G	A	A	A	A	A	A
CIAT breeders	1	SM 673- 1		G	G	A	T	A	A	T	T	A	G	G	G	A	G	?	?	A	C	C	C	A	T	A	G	G	G	A	C	G	G	C	C	G	G	A	A	C	C	G	G	A	A	A	A	A	A
CIAT breeders	1	SM 707- 17		G	G	A	A	A	A	A	T	A	A	G	G	A	G	C	C	C	C	G	G	A	A	G	G	A	G	A	A	G	G	C	C	A	A	A	G	C	C	G	G	A	A	A	A	A	A
CIAT breeders	1	SM 730- 14		A	G	A	T	A	A	T	T	A	G	G	G	G	G	C	C	A	C	C	C	A	T	A	G	A	G	A	C	A	G	A	C	G	G	A	G	C	C	C	G	A	C	A	A	A	A
CIAT breeders	1	SM 805- 15		G	G	A	T	A	A	A	A	G	G	G	G	G	G	C	C	A	C	C	C	A	A	G	G	G	G	C	C	G	G	A	C	A	G	A	A	C	C	?	?	A	C	A	A	A	A
CIAT breeders	1	SM 909- 25		G	G	A	T	A	A	T	T	A	G	G	G	A	G	C	C	C	C	C	G	A	A	G	G	G	G	C	C	G	G	A	C	A	G	A	A	C	C	C	G	A	A	A	A	A	A
CIAT breeders	1	SM 1201- 5		G	G	A	T	A	A	T	T	A	G	G	G	A	G	C	C	C	C	C	G	A	A	G	G	G	G	C	C	G	G	A	C	A	G	A	A	C	C	C	G	A	A	A	A	A	A
CIAT breeders	1	SM1219-9		A	G	T	T	A	A	A	T	A	A	G	G	G	G	C	C	C	C	C	G	A	A	A	G	G	G	A	C	A	G	A	C	A	G	A	G	C	C	C	G	A	A	A	A	A	G
CIAT breeders	1	SM1278-2		G	G	T	T	A	A	A	A	G	G	G	G	G	G	C	C	A	C	G	G	A	A	A	A	G	G	A	A	G	G	C	C	G	G	A	G	C	C	C	G	A	C	A	A	A	A
CIAT breeders	1	SM1406-1		G	G	A	A	A	A	A	T	A	A	G	G	G	G	C	C	C	C	C	C	A	A	A	G	G	G	A	C	G	G	C	C	G	G	A	G	C	C	C	G	A	A	A	A	A	A
CIAT breeders	1	SM1411-5		A	G	A	T	A	A	A	T	A	G	G	G	G	G	A	C	A	C	C	C	A	A	A	A	G	G	A	C	A	G	A	C	G	G	A	G	C	C	G	G	A	A	A	A	A	A
CIAT breeders	1	SM1433-4		G	G	T	T	A	A	A	T	G	G	G	G	A	G	C	C	C	C	C	C	A	A	A	G	G	G	A	A	G	G	C	C	G	G	A	G	C	C	G	G	A	A	A	A	A	A
CIAT breeders	1	SM1438-2		A	G	A	A	A	A	T	T	A	G	G	G	G	G	C	C	C	C	C	C	A	A	A	G	G	G	C	C	A	A	C	C	G	G	A	A	C	C	G	G	A	A	A	A	A	G
CIAT genebank	2	ARG12		G	G	A	A	A	A	A	T	A	A	G	G	A	G	C	C	A	C	C	G	A	A	G	G	A	G	C	C	A	G	A	C	A	G	A	G	C	G	C	G	A	A	A	A	A	A
CIAT genebank	2	ARG74		A	A	A	T	A	A	A	A	A	A	G	G	A	G	C	C	C	C	C	G	A	A	A	A	G	G	A	C	G	G	C	C	G	G	A	G	C	C	G	G	A	A	A	A	A	A
CIAT genebank	2	BRA1001		G	G	A	A	A	A	A	A	G	G	G	G	G	G	A	C	C	C	C	C	A	A	A	A	G	G	A	C	A	G	A	C	A	G	A	G	C	C	G	G	A	A	A	A	A	A
CIAT genebank	2	BRA1006		G	G	T	T	A	A	A	T	A	G	G	G	G	G	C	C	A	C	C	C	T	T	A	G	G	G	A	A	G	G	A	A	G	G	A	A	C	C	G	G	A	A	A	G	A	G
CIAT genebank	2	BRA1012		G	G	A	T	A	A	A	T	G	G	G	G	G	G	C	C	C	C	C	G	A	T	A	G	G	G	A	C	G	G	A	C	G	G	A	A	C	G	G	G	A	A	A	A	A	A
CIAT genebank	2	BRA1061		G	G	T	T	A	A	A	A	A	G	G	G	G	G	C	C	A	A	C	C	A	T	A	A	G	G	A	C	G	G	C	C	G	G	A	G	C	G	C	G	A	A	A	A	A	A
CIAT genebank	2	BRA1073		A	G	A	A	A	A	T	T	A	A	G	G	G	G	C	C	C	C	C	C	A	A	G	G	G	G	A	C	G	G	C	C	G	G	A	A	C	C	G	G	A	A	A	A	A	A
CIAT genebank	2	BRA1116		G	G	T	T	A	A	A	A	G	G	G	G	G	G	A	C	C	C	C	C	A	T	G	G	G	G	A	A	G	G	A	C	A	G	A	G	C	G	G	G	A	A	A	G	A	A
CIAT genebank	2	BRA1128		G	G	T	T	A	A	A	A	G	G	G	G	G	G	C	C	A	A	C	C	T	T	G	G	G	G	C	C	G	G	A	C	G	G	A	G	C	C	G	G	A	A	A	G	A	A
CIAT genebank	2	BRA114		G	G	T	T	A	A	T	T	A	G	G	G	G	G	C	C	A	C	C	C	A	A	A	A	G	G	C	C	G	G	C	C	G	G	A	G	C	C	C	G	A	A	A	A	A	A
CIAT genebank	2	BRA1144		A	G	A	A	A	A	A	A	A	A	G	G	G	G	A	C	A	A	C	C	T	T	G	G	G	G	A	C	G	G	C	C	A	G	A	A	C	G	G	G	A	A	A	A	A	G
CIAT genebank	2	BRA1183		A	A	A	T	A	A	T	T	G	G	G	G	A	G	C	C	C	C	C	C	A	A	A	G	G	G	A	A	G	G	C	C	G	G	A	A	C	G	?	?	A	A	A	A	A	G
CIAT genebank	2	BRA125		G	G	A	T	A	A	A	A	A	G	G	G	G	G	C	C	C	C	C	C	A	A	G	G	G	G	C	C	G	G	A	C	G	G	A	A	C	G	G	G	A	A	A	A	A	G
CIAT genebank	2	BRA1292		G	G	T	T	A	A	A	T	?	?	G	G	A	A	A	C	C	C	C	C	?	?	A	G	G	G	C	C	A	A	A	C	G	G	A	A	C	G	G	G	A	A	A	G	A	G
CIAT genebank	2	BRA131		A	G	T	T	A	A	T	T	G	G	G	G	G	G	C	C	C	C	C	C	A	A	A	G	G	G	?	?	G	G	A	C	G	G	A	A	C	C	G	G	A	A	A	G	A	A
CIAT genebank	2	BRA138		G	G	A	T	A	A	A	T	G	G	G	G	A	G	A	C	A	C	C	C	A	A	G	G	G	G	C	C	G	G	A	A	G	G	A	A	C	G	G	G	A	A	A	A	A	G
CIAT genebank	2	BRA1429		G	G	A	A	A	A	A	A	A	G	G	G	G	G	C	C	A	C	C	G	?	?	A	G	G	G	A	A	G	G	A	C	A	G	A	A	C	G	G	G	A	A	A	G	A	A
CIAT genebank	2	BRA1432		G	G	T	T	A	A	A	T	G	G	G	G	G	G	A	C	A	C	C	G	A	A	G	G	G	G	C	C	G	G	A	C	G	G	A	A	G	G	G	G	A	A	A	A	A	G
CIAT genebank	2	BRA1439		G	G	A	T	A	A	T	T	A	A	G	G	A	G	C	C	C	C	C	C	A	A	G	G	A	G	C	C	G	G	C	C	A	A	A	A	C	C	G	G	A	A	A	A	A	G
CIAT genebank	2	BRA159		G	G	T	T	A	A	T	T	A	G	G	G	G	G	C	C	A	C	C	C	A	A	A	A	G	G	C	C	G	G	C	C	G	G	A	G	C	C	C	G	A	A	A	A	A	A
CIAT genebank	2	BRA16		A	G	A	T	A	A	T	T	G	G	G	G	A	A	C	C	C	C	C	C	A	A	A	A	A	G	A	A	G	G	A	C	A	G	A	A	C	C	G	G	A	C	G	G	A	A
CIAT genebank	2	BRA173		A	G	A	T	A	A	T	T	G	G	G	G	G	G	C	C	C	C	C	C	A	A	G	G	G	G	A	C	G	G	C	C	A	G	A	A	C	G	G	G	A	A	A	G	A	G
CIAT genebank	2	BRA18		A	G	T	T	A	A	T	T	A	G	G	G	A	G	C	C	A	C	C	C	A	T	A	G	G	G	C	C	G	G	A	C	G	G	A	G	C	C	G	G	A	A	A	G	A	A
CIAT genebank	2	BRA189		G	G	A	T	A	A	A	T	A	G	G	G	A	G	C	C	A	C	C	C	A	A	A	G	A	G	A	A	A	G	A	C	G	G	A	G	C	C	C	G	A	A	A	A	A	A
CIAT genebank	2	BRA192		A	G	A	A	A	A	A	T	A	G	G	G	A	G	C	C	A	C	C	C	A	A	A	G	A	G	A	C	A	G	A	C	G	G	A	G	C	G	?	?	A	A	A	A	A	A
CIAT genebank	2	BRA206		G	G	T	T	A	A	T	T	G	G	G	G	A	G	C	C	C	C	C	C	A	A	A	G	G	G	A	A	G	G	A	C	A	A	A	G	C	C	G	G	A	A	A	A	A	A
CIAT genebank	2	BRA234		G	G	A	T	A	A	A	A	G	G	G	G	A	G	C	C	C	C	C	C	A	A	A	G	G	G	A	C	G	G	C	C	G	G	A	A	C	G	G	G	A	A	A	A	A	A
CIAT genebank	2	BRA264		G	G	T	T	A	A	T	T	A	G	G	G	G	G	A	C	C	C	C	C	A	A	A	G	G	G	A	C	A	G	C	C	G	G	A	A	C	C	G	G	A	A	A	G	A	G
CIAT genebank	2	BRA296		A	G	A	T	A	A	A	T	G	G	G	G	A	A	C	C	A	A	C	C	A	A	G	G	G	G	A	C	G	G	A	C	G	G	A	A	C	G	G	G	A	A	A	G	A	A
CIAT genebank	2	BRA32		G	G	A	A	A	A	A	A	A	G	G	G	A	G	C	C	C	C	C	C	A	A	G	G	G	G	A	C	G	G	A	A	A	G	G	G	C	C	C	G	A	C	A	A	A	A
CIAT genebank	2	BRA330		A	A	A	A	A	A	A	T	?	?	A	G	G	G	C	C	C	C	C	C	A	A	A	G	G	G	A	C	G	G	A	C	A	G	A	G	C	G	G	G	A	A	A	A	G	G
CIAT genebank	2	BRA334		G	G	A	T	A	A	A	A	A	A	G	G	G	G	A	C	A	C	C	C	A	A	G	G	G	G	A	C	G	G	A	C	G	G	A	A	G	G	G	G	A	A	A	A	A	A
CIAT genebank	2	BRA342		G	G	T	T	A	A	T	T	G	G	A	G	G	G	C	C	C	C	C	C	A	T	A	G	G	G	A	A	A	G	C	C	A	G	A	A	C	C	G	G	A	C	A	A	G	G
CIAT genebank	2	BRA358		A	G	A	T	?	?	T	T	A	G	?	?	A	G	A	C	C	C	C	C	A	A	G	G	G	G	?	?	G	G	A	C	G	G	A	A	C	C	G	G	A	A	A	A	A	G
CIAT genebank	2	BRA436		A	G	A	T	A	A	A	A	G	G	G	G	A	G	C	C	A	C	C	C	A	A	A	G	G	G	A	C	A	G	A	A	A	G	A	G	C	G	G	G	A	C	A	G	A	A
CIAT genebank	2	BRA445		A	G	A	T	A	A	A	T	G	G	G	G	A	A	C	C	A	C	C	C	A	A	A	A	A	G	A	C	G	G	C	C	A	G	A	A	C	C	G	G	A	A	A	A	A	G
CIAT genebank	2	BRA450		A	G	A	A	A	A	A	A	A	G	G	G	A	G	C	C	C	C	C	C	?	?	A	G	G	G	A	C	G	G	C	C	A	G	A	G	C	C	G	G	A	A	A	G	A	A
CIAT genebank	2	BRA501		G	G	T	T	A	A	T	T	G	G	A	G	A	G	A	C	C	C	C	C	A	A	G	G	G	G	A	A	G	G	A	C	G	G	A	G	C	G	G	G	A	C	A	G	G	G
CIAT genebank	2	BRA508		A	G	T	T	A	A	T	T	G	G	G	G	A	G	A	A	C	C	C	C	A	A	A	A	G	G	C	C	G	G	A	C	A	G	A	A	C	C	G	G	A	C	A	G	A	A
CIAT genebank	2	BRA590		A	G	A	A	A	A	A	A	A	G	G	G	A	G	C	C	C	C	C	C	A	A	A	G	G	G	C	C	A	G	A	C	A	G	A	A	C	G	G	G	A	A	A	A	A	A
CIAT genebank	2	BRA739		A	G	A	T	A	A	T	T	A	G	G	G	G	G	C	C	A	C	C	C	A	A	A	A	G	G	A	A	G	G	C	C	A	G	A	A	C	C	G	G	A	A	A	A	A	A
CIAT genebank	2	BRA775		A	A	A	T	A	A	A	T	A	G	G	G	G	G	C	C	A	C	C	C	A	A	G	G	G	G	A	A	A	G	A	C	A	G	A	G	C	C	G	G	A	C	A	G	A	A
CIAT genebank	2	BRA785		A	G	T	T	A	A	A	T	A	G	G	G	A	G	C	C	A	C	C	C	A	A	A	G	G	G	A	C	G	G	A	C	G	G	A	A	C	G	G	G	A	A	A	A	A	G
CIAT genebank	2	BRA836		G	G	T	T	A	A	T	T	A	G	G	G	G	G	A	C	C	C	C	C	?	?	A	G	G	G	A	C	A	G	C	C	G	G	A	A	C	C	G	G	A	A	A	G	A	G
CIAT genebank	2	BRA837		G	G	A	A	A	A	A	T	G	G	G	G	G	G	A	C	A	C	C	C	T	T	G	G	G	G	A	C	G	G	A	C	A	G	A	A	C	G	G	G	A	A	A	A	A	A
CIAT genebank	2	BRA842		A	G	A	T	A	A	A	T	A	G	G	G	G	G	A	C	A	C	C	C	A	T	G	G	G	G	C	C	G	G	A	C	G	G	A	G	C	C	G	G	A	A	A	A	A	A
CIAT genebank	2	BRA872		A	G	T	T	A	A	T	T	A	G	G	G	A	G	C	C	A	C	C	C	A	T	A	G	G	G	C	C	G	G	A	C	G	G	A	G	C	C	G	G	A	A	A	G	A	A
CIAT genebank	2	BRA878		A	G	A	T	A	A	T	T	G	G	G	G	A	G	A	C	A	A	C	C	A	T	G	G	G	G	A	C	G	G	A	C	A	G	A	A	G	G	G	G	A	A	A	G	A	A
CIAT genebank	2	BRA888		A	G	A	A	A	A	A	T	A	G	G	G	A	G	C	C	A	A	C	C	A	A	A	A	A	G	A	C	A	G	A	C	G	G	A	G	C	G	C	G	A	A	A	A	A	A
CIAT genebank	2	BRA931		A	G	A	A	A	A	A	A	G	G	G	G	A	G	C	C	A	C	C	G	A	A	A	G	G	G	A	C	G	G	C	C	A	G	A	A	C	G	G	G	A	A	A	A	A	A
CIAT genebank	2	BRA937		A	G	T	T	A	A	A	T	A	G	G	G	G	G	C	C	A	C	C	C	A	T	A	G	G	G	A	C	G	G	C	C	G	G	?	?	C	C	G	G	A	A	A	A	A	A
CIAT genebank	2	BRA971		A	G	T	T	A	A	T	T	G	G	A	G	A	A	A	C	A	C	C	C	T	T	A	G	G	G	A	C	A	G	C	C	A	G	A	A	C	C	G	G	A	A	A	A	A	G
CIAT genebank	2	BRA983		A	G	A	T	A	A	A	T	A	G	G	G	G	G	A	C	C	C	C	C	A	T	A	G	G	G	A	C	G	G	A	C	G	G	A	G	C	C	G	G	A	A	A	A	A	A
CIAT genebank	2	BRA988		G	G	A	T	A	A	A	A	A	G	A	G	G	G	C	C	C	C	C	C	A	T	G	G	G	G	C	C	G	G	A	C	G	G	A	G	C	C	G	G	A	A	A	A	A	A
CIAT genebank	2	BRA990		A	G	A	A	A	A	T	T	A	A	?	?	G	G	C	C	?	?	C	C	?	?	A	G	A	G	A	A	A	A	A	C	G	G	?	?	C	C	C	G	A	C	A	A	A	A
CIAT genebank	2	COL1030		A	G	A	A	A	A	A	T	A	A	G	G	G	G	C	C	C	C	C	C	A	A	G	G	G	G	A	A	G	G	A	C	A	A	G	G	C	G	G	G	A	A	A	A	A	A
CIAT genebank	2	COL1074A		A	G	T	T	A	A	A	T	G	G	G	G	A	G	C	C	C	C	C	C	A	A	A	G	G	G	A	C	G	G	A	A	A	G	A	G	C	C	G	G	A	C	A	G	A	A
CIAT genebank	2	COL1185		G	G	T	T	A	A	A	T	A	G	G	G	A	A	A	C	C	C	C	G	A	A	A	G	G	G	A	A	G	G	A	C	G	G	A	G	C	C	G	G	A	A	A	A	A	A
CIAT genebank	2	COL1964		A	G	A	T	A	A	A	A	A	G	A	G	A	A	C	C	C	C	C	G	A	A	A	G	G	G	A	A	G	G	A	A	A	G	G	G	C	C	C	G	A	A	A	A	A	A
CIAT genebank	2	COL2183		G	G	T	T	A	A	A	T	A	G	A	G	A	G	A	C	C	C	C	C	A	A	G	G	G	G	A	A	G	G	A	C	A	G	A	G	C	C	G	G	A	C	A	G	A	A
CIAT genebank	2	COL233		G	G	A	A	A	A	T	T	G	G	G	G	A	A	C	C	C	C	C	C	A	A	A	G	G	G	A	A	G	G	A	A	G	G	A	A	C	C	G	G	A	A	A	A	A	G
CIAT genebank	2	COL2459		G	G	T	T	A	A	T	T	A	G	G	G	G	G	C	C	?	?	C	G	A	A	G	G	G	G	A	A	A	G	C	C	A	G	G	G	C	C	G	G	A	A	A	A	A	G
CIAT genebank	2	COL2532		A	A	A	T	A	A	A	T	G	G	G	G	G	G	C	C	A	C	C	C	T	T	G	G	G	G	C	C	G	G	C	C	G	G	G	G	C	C	G	G	A	A	A	G	A	A
CIAT genebank	2	COL87		A	G	A	A	A	A	A	T	A	G	G	G	A	G	C	C	C	C	C	C	A	A	A	A	G	G	A	A	A	G	A	A	G	G	A	A	C	C	G	G	A	A	A	A	A	A
CIAT genebank	2	CR18		A	A	A	A	A	A	T	T	A	A	A	G	G	G	C	C	A	C	C	C	A	A	A	G	G	G	A	A	A	G	C	C	A	A	A	G	C	C	C	G	A	A	A	A	A	A
CIAT genebank	2	CR19		A	A	A	A	A	A	A	T	G	G	A	G	A	G	C	C	A	C	C	C	A	A	A	G	G	G	A	C	A	G	A	C	A	A	A	A	C	G	G	G	A	A	A	G	A	A
CIAT genebank	2	CR65		A	A	A	T	A	A	A	A	G	G	G	G	A	A	C	C	C	C	C	C	A	A	A	G	G	G	A	C	A	G	A	C	A	A	A	G	C	G	G	G	A	A	A	G	A	A
CIAT genebank	2	CUB1		A	G	A	T	A	A	A	T	G	G	G	G	A	A	C	C	C	C	C	C	A	A	A	G	G	G	C	C	G	G	A	C	A	A	G	G	C	C	C	G	A	C	A	G	A	A
CIAT genebank	2	CUB23		G	G	A	T	A	A	A	T	?	?	G	G	A	G	C	C	C	C	C	C	A	A	A	G	G	G	A	C	G	G	C	C	A	G	A	G	C	C	C	C	A	C	A	G	A	A
CIAT genebank	2	CUB5		A	G	A	A	A	A	A	T	G	G	G	G	A	G	A	C	C	C	C	C	A	A	A	A	A	G	A	A	G	G	A	C	A	G	A	A	C	G	G	G	A	C	A	A	A	A
CIAT genebank	2	CUB70		A	A	A	A	A	G	A	T	A	G	G	G	A	G	C	C	A	C	C	C	A	A	A	A	G	G	A	C	G	G	A	C	A	A	A	G	C	C	C	G	A	A	A	A	A	A
CIAT genebank	2	ECU151		G	G	A	A	A	A	A	T	G	G	G	G	G	G	C	C	A	C	C	C	T	T	G	G	G	G	A	C	G	G	A	A	G	G	A	A	C	C	G	G	A	A	A	A	?	?
CIAT genebank	2	ECU87		A	G	T	T	A	A	T	T	G	G	G	G	A	A	C	C	A	C	C	C	A	A	A	A	G	G	A	A	G	G	A	C	G	G	A	G	C	C	C	C	A	A	A	A	A	A
CIAT genebank	2	GUA32		G	G	A	T	A	A	A	A	G	G	G	G	A	A	C	C	C	C	C	C	A	A	A	A	G	G	A	A	G	G	A	C	A	G	A	A	C	C	C	G	?	?	A	A	A	A
CIAT genebank	2	GUA43		A	G	A	T	A	A	A	T	A	G	G	G	?	?	C	C	C	C	C	G	A	A	A	G	G	G	A	C	G	G	A	C	A	G	A	A	C	G	G	G	A	C	A	A	A	A
CIAT genebank	2	MAL60		A	A	A	T	A	A	A	A	A	G	G	G	G	G	C	C	C	C	C	C	A	A	A	G	G	G	C	C	G	G	A	C	A	G	A	A	C	C	G	G	A	A	A	A	A	A
CIAT genebank	2	MEX41		A	A	A	T	A	A	A	T	A	G	G	G	A	G	C	C	A	C	C	C	A	A	A	G	G	G	A	C	G	G	A	C	G	G	A	A	C	C	G	G	A	A	A	G	A	A
CIAT genebank	2	MEX53		G	G	A	T	A	A	T	T	A	G	G	G	A	A	C	C	C	C	C	C	A	A	A	A	G	G	A	C	A	G	A	C	A	G	A	A	C	C	G	G	A	A	A	A	A	A
CIAT genebank	2	MEX55		A	G	A	T	A	A	T	T	A	G	G	G	A	G	C	C	A	C	C	C	A	A	A	G	G	G	A	C	G	G	A	C	G	G	A	G	C	C	C	G	A	C	A	G	A	A
CIAT genebank	2	PAN38		A	G	A	A	A	A	A	T	A	G	G	G	A	G	A	C	A	C	C	C	A	A	G	G	A	G	A	C	A	G	A	C	A	G	A	A	C	G	C	G	A	A	A	A	A	A
CIAT genebank	2	PAR23		G	G	A	T	A	A	?	?	A	G	G	G	G	G	C	C	A	C	C	G	A	A	A	G	G	G	A	C	A	G	?	?	A	G	A	G	C	C	G	G	A	A	A	A	A	A
CIAT genebank	2	PAR81		A	G	T	T	A	A	A	A	G	G	G	G	A	G	C	C	C	C	C	G	A	A	A	G	G	G	A	C	G	G	C	C	G	G	A	A	C	G	G	G	A	C	A	A	A	A
CIAT genebank	2	PER449		A	G	A	A	A	A	A	A	G	G	G	G	A	A	C	C	C	C	C	C	A	A	G	G	G	G	C	C	G	G	C	C	A	G	A	G	C	C	C	G	C	C	A	A	A	A
CIAT genebank	2	SM722-13B		A	G	A	A	A	A	A	T	A	A	A	G	A	G	C	C	C	C	C	C	A	A	A	G	G	G	A	A	A	G	C	C	A	G	A	A	C	C	G	G	A	A	A	A	A	G
CIAT genebank	2	TAI1		?	?	A	T	A	A	T	T	A	G	G	G	G	G	C	C	C	C	C	G	A	A	G	G	G	G	C	C	G	G	A	C	G	G	A	A	C	C	G	G	A	A	A	A	A	A
CIAT genebank	2	VEN164		A	G	A	T	A	A	A	T	G	G	G	G	G	G	A	C	A	C	C	G	A	T	G	G	A	G	A	C	G	G	A	C	A	G	A	G	C	C	C	G	A	A	A	A	A	G
CIAT genebank	2	VEN173		G	G	A	T	A	A	A	T	A	G	G	G	A	G	A	C	A	C	C	G	A	A	G	G	A	G	A	C	A	G	A	C	A	G	A	G	C	C	G	G	A	A	A	A	A	A
IITA genebank	3	TMe-1		A	G	A	T	A	A	A	T	G	G	?	?	G	G	A	C	A	C	C	C	A	T	A	G	A	G	A	C	G	G	A	C	A	G	A	G	C	G	G	G	A	A	A	A	A	A
IITA genebank	3	TMe-104		G	G	A	A	A	A	A	T	G	G	G	G	A	G	C	C	C	C	C	C	A	A	A	G	G	G	A	C	G	G	A	C	A	G	G	G	C	C	G	G	A	A	A	A	A	A
IITA genebank	3	TMe-109		G	G	A	T	A	A	A	T	A	G	G	G	G	G	A	C	A	C	C	C	A	T	A	G	A	G	A	C	G	G	A	A	A	G	G	G	C	G	C	G	A	A	A	A	A	A
IITA genebank	3	TMe-25		G	G	A	T	A	A	T	T	A	G	G	G	G	G	A	C	A	C	C	C	T	T	A	G	A	G	?	?	G	G	A	A	G	G	G	G	C	G	C	G	A	A	A	G	A	A
IITA genebank	3	TMe-2907		G	G	T	T	A	A	T	T	G	G	G	G	A	G	C	C	C	C	C	C	A	T	A	A	G	G	A	C	G	G	A	C	G	G	G	G	C	C	G	G	A	A	A	G	A	A
IITA genebank	3	TMe-2908		G	G	T	T	A	A	T	T	G	G	G	G	A	G	C	C	C	C	C	C	A	T	A	A	G	G	A	C	G	G	A	C	G	G	G	G	C	C	G	G	A	A	A	G	A	A
IITA genebank	3	TMe-2909		G	G	A	A	A	A	T	T	G	G	G	G	G	G	C	C	C	C	C	C	T	T	A	G	G	G	C	C	G	G	A	C	A	G	A	G	C	G	G	G	A	A	A	A	A	G
IITA genebank	3	TMe-2913		G	G	A	A	A	A	T	T	G	G	G	G	G	G	C	C	C	C	C	C	T	T	A	G	G	G	C	C	G	G	A	C	A	G	A	G	C	G	G	G	A	A	A	A	A	G
IITA genebank	3	TMe-2916		G	G	A	A	A	A	T	T	G	G	G	G	G	G	C	C	C	C	C	C	T	T	A	G	G	G	C	C	G	G	A	C	A	G	A	G	C	G	G	G	A	A	A	A	A	G
IITA genebank	3	TMe-2945		A	G	A	T	A	A	A	A	G	G	G	G	G	G	C	C	A	C	C	C	T	T	G	G	G	G	C	C	G	G	A	C	G	G	A	G	C	G	G	G	A	A	A	A	A	G
IITA genebank	3	TMe-2947		G	G	A	T	A	A	A	T	G	G	G	G	G	G	C	C	A	C	C	C	T	T	A	G	G	G	?	?	G	G	A	A	G	G	A	G	C	G	G	G	A	A	A	A	A	A
IITA genebank	3	TMe-2948		A	G	A	A	A	A	A	T	A	G	G	G	A	G	A	C	C	C	C	C	A	A	A	G	G	G	C	C	G	G	A	A	G	G	A	G	C	C	G	G	A	A	A	G	A	A
IITA genebank	3	TMe-2959		G	G	T	T	A	A	T	T	G	G	G	G	G	G	A	A	C	C	C	C	?	?	G	G	A	G	A	C	G	G	A	C	G	G	G	G	C	G	G	G	A	A	A	A	A	A
IITA genebank	3	TMe-2972		A	G	A	T	A	A	T	T	G	G	G	G	G	G	A	C	C	C	C	C	A	A	A	G	G	G	A	C	G	G	A	C	G	G	A	G	C	G	G	G	A	A	A	A	A	A
IITA genebank	3	TMe-2974		A	G	A	T	A	A	A	A	G	G	G	G	G	G	A	A	C	C	C	C	A	A	G	G	A	G	C	C	G	G	A	A	G	G	A	G	C	C	G	G	A	A	A	A	A	A
IITA genebank	3	TMe-2980		G	G	T	T	A	A	A	T	G	G	A	G	G	G	C	C	C	C	C	C	A	A	A	A	G	G	C	C	G	G	C	C	G	G	A	A	C	G	G	G	A	A	A	A	A	A
IITA genebank	3	TMe-2983		A	G	A	T	A	A	A	T	G	G	G	G	A	G	C	C	A	C	C	C	T	T	A	A	G	G	C	C	G	G	C	C	G	G	A	G	C	G	G	G	A	A	A	A	A	A
IITA genebank	3	TMe-2984		G	G	A	T	A	A	T	T	G	G	G	G	G	G	C	C	C	C	C	C	A	T	A	A	A	A	C	C	A	G	C	C	G	G	A	G	C	C	G	G	A	A	A	A	A	G
IITA genebank	3	TMe-2988		G	G	A	T	A	A	T	T	A	G	G	G	G	G	A	C	A	C	C	C	T	T	A	G	A	G	A	A	G	G	A	A	G	G	G	G	C	G	C	G	A	A	A	G	A	A
IITA genebank	3	TMe-2994		G	G	A	T	A	A	A	T	A	G	G	G	G	G	A	C	A	C	C	C	A	T	A	G	A	G	A	C	G	G	A	C	?	?	A	G	C	C	G	G	A	A	A	A	A	A
IITA genebank	3	TMe-2998		A	G	A	T	A	A	A	T	G	G	G	G	G	G	C	C	C	C	C	C	A	A	G	G	A	G	C	C	G	G	A	C	A	G	A	G	C	G	G	G	A	C	A	A	A	A
IITA genebank	3	TMe-3		G	G	A	A	A	A	A	A	A	G	G	G	?	?	A	C	A	C	C	C	A	A	?	?	G	G	C	C	G	G	A	C	A	G	A	A	C	G	G	G	A	A	A	A	A	A
IITA genebank	3	TMe-3000		A	G	A	T	A	A	A	A	G	G	A	G	G	G	C	C	A	C	C	C	T	T	G	G	G	G	C	C	G	G	A	A	A	G	G	G	C	G	G	G	A	A	A	A	A	A
IITA genebank	3	TMe-3007		A	G	A	T	A	A	A	T	G	G	G	G	G	G	C	C	C	C	C	C	A	T	A	G	G	G	A	C	G	G	A	C	A	G	A	A	C	C	G	G	A	A	A	A	A	A
IITA genebank	3	TMe-3014		G	G	T	T	A	A	T	T	A	G	G	G	G	G	A	C	A	C	C	C	A	A	A	G	A	G	A	C	G	G	A	A	G	G	G	G	C	G	G	G	A	A	A	G	A	A
IITA genebank	3	TMe-3016		A	G	A	T	A	A	A	A	G	G	A	G	G	G	C	C	A	C	C	C	T	T	G	G	G	G	C	C	G	G	A	A	A	G	G	G	C	G	G	G	A	A	A	A	A	A
IITA genebank	3	TMe-3026		G	G	T	T	A	A	T	T	G	G	G	G	A	G	C	C	A	C	C	C	?	?	G	G	G	G	C	C	A	G	A	C	G	G	A	G	C	G	G	G	A	A	A	A	A	A
IITA genebank	3	TMe-3032		G	G	A	T	A	A	T	T	G	G	G	G	A	G	A	C	C	C	C	C	T	T	A	G	A	G	A	C	G	G	A	C	G	G	A	G	C	C	G	G	A	A	?	?	A	A
IITA genebank	3	TMe-3053		G	G	A	T	A	A	T	T	A	G	G	G	A	G	C	C	A	C	C	C	A	A	G	G	A	G	A	A	G	G	A	C	A	G	A	G	C	C	C	G	A	A	A	G	A	A
IITA genebank	3	TMe-3070		A	G	A	T	A	A	A	A	G	G	A	G	G	G	C	C	A	C	C	C	T	T	G	G	G	G	C	C	G	G	A	A	A	G	G	G	C	G	G	G	A	A	A	A	A	A
IITA genebank	3	TMe-3084		A	G	A	T	A	A	A	A	G	G	G	G	G	G	A	C	A	C	C	C	A	T	G	G	G	G	C	C	G	G	A	A	A	G	G	G	C	C	G	G	A	A	A	A	A	A
IITA genebank	3	TMe-3085		G	G	A	A	A	A	T	T	A	G	G	G	G	G	C	C	A	C	C	C	T	T	G	G	A	G	A	C	G	G	A	A	G	G	G	G	G	G	C	G	A	A	A	G	A	A
IITA genebank	3	TMe-3093		A	G	A	T	A	A	A	T	G	G	G	G	G	G	C	C	C	C	C	C	A	A	A	G	A	G	C	C	G	G	A	C	A	G	A	A	C	G	G	G	A	A	A	A	A	A
IITA genebank	3	TMe-3105		A	G	A	T	A	A	A	A	G	G	G	G	G	G	A	C	C	C	C	C	A	T	A	G	G	G	C	C	G	G	C	C	G	G	A	A	C	G	G	G	A	A	A	A	A	G
IITA genebank	3	TMe-3128		A	G	A	T	A	A	A	T	G	G	G	G	G	G	C	C	C	C	C	C	A	A	A	G	A	G	C	C	G	G	A	C	A	G	A	A	C	G	G	G	A	A	A	A	A	A
IITA genebank	3	TMe-3140		A	G	A	T	A	A	A	T	G	G	G	G	G	G	C	C	A	C	C	C	A	T	A	G	G	G	C	C	G	G	A	A	G	G	A	G	C	G	G	G	A	A	A	G	A	A
IITA genebank	3	TMe-3161		G	G	A	T	A	A	A	T	G	G	G	G	G	G	A	C	A	C	C	C	A	T	A	G	A	G	A	C	G	G	A	A	G	G	G	G	C	C	G	G	A	A	A	A	A	A
IITA genebank	3	TMe-3167		G	G	A	T	A	A	T	T	G	G	A	G	G	G	C	C	C	C	C	C	A	A	A	G	G	G	A	C	G	G	A	C	G	G	A	A	C	C	G	G	A	A	A	A	A	A
IITA genebank	3	TMe-3176		G	G	A	T	A	A	T	T	G	G	A	G	G	G	C	C	C	C	C	C	A	A	A	G	G	G	A	C	G	G	A	C	G	G	A	A	C	C	G	G	A	A	A	A	A	A
IITA genebank	3	TMe-3181		A	A	T	T	A	A	T	T	G	G	G	G	G	G	C	C	C	C	C	C	A	A	G	G	A	G	A	C	G	G	A	C	G	G	A	G	C	C	G	G	A	A	G	G	A	A
IITA genebank	3	TMe-3195		G	G	A	T	A	A	T	T	A	G	G	G	G	G	A	C	A	C	C	C	T	T	A	G	A	G	A	A	G	G	A	A	G	G	G	G	C	G	C	G	A	A	A	G	A	A
IITA genebank	3	TMe-3201		G	G	A	T	A	A	A	T	G	G	G	G	A	G	C	C	C	C	C	C	A	A	G	G	G	G	C	C	G	G	C	C	G	G	A	A	C	C	G	G	A	A	A	A	A	A
IITA genebank	3	TMe-3202		G	G	A	T	A	A	A	T	G	G	G	G	A	G	C	C	C	C	C	C	A	A	G	G	G	G	C	C	G	G	C	C	G	G	A	A	C	C	G	G	A	A	A	A	A	A
IITA genebank	3	TMe-3206		G	G	A	T	A	A	T	T	A	G	G	G	G	G	A	C	A	C	C	C	T	T	A	G	A	G	A	A	G	G	A	A	G	G	G	G	C	G	C	G	A	A	A	G	A	A
IITA genebank	3	TMe-3208		G	G	A	T	A	A	T	T	A	G	G	G	G	G	A	C	A	C	C	C	T	T	A	G	A	G	A	A	G	G	A	A	G	G	G	G	C	G	C	G	A	A	A	G	A	A
IITA genebank	3	TMe-3210		G	G	T	T	A	A	A	T	A	G	A	G	A	G	A	C	C	C	C	C	A	A	A	G	A	G	A	C	A	G	A	A	G	G	A	G	C	C	G	G	A	A	A	G	A	A
IITA genebank	3	TMe-3211		G	G	A	T	A	A	A	T	A	G	G	G	G	G	C	C	A	C	C	C	A	A	G	G	A	G	A	C	G	G	A	A	G	G	G	G	C	C	C	G	A	A	A	G	A	A
IITA genebank	3	TMe-3212		A	G	A	A	A	A	A	T	A	A	G	G	A	G	A	C	C	C	C	C	A	A	A	A	A	G	A	C	G	G	A	A	A	G	A	G	C	G	G	G	A	A	A	G	A	A
IITA genebank	3	TMe-3216		G	G	A	T	A	A	T	T	G	G	A	G	G	G	C	C	C	C	C	C	A	A	A	G	G	G	A	C	G	G	A	C	G	G	A	A	C	C	G	G	A	A	A	A	A	A
IITA genebank	3	TMe-3219		G	G	A	A	A	A	T	T	G	G	G	G	A	A	C	C	A	C	C	C	?	?	A	A	A	G	C	C	G	G	C	C	G	G	A	G	C	C	G	G	A	A	A	A	A	A
IITA genebank	3	TMe-3231		A	G	A	T	A	A	T	T	A	G	G	G	G	G	A	C	A	A	C	C	T	T	A	G	G	G	A	C	G	G	A	A	A	G	A	G	C	G	G	G	A	A	A	G	A	A
IITA genebank	3	TMe-3234		G	G	T	T	A	A	T	T	A	G	G	G	G	G	C	C	A	C	C	C	T	T	A	G	G	G	A	C	G	G	A	A	G	G	G	G	C	C	C	G	A	A	A	G	A	A
IITA genebank	3	TMe-3262		G	G	A	A	A	A	T	T	G	G	G	G	G	G	C	C	C	C	C	C	A	A	G	G	A	G	A	C	G	G	A	C	G	G	G	G	C	G	C	G	A	A	A	A	A	A
IITA genebank	3	TMe-3299		G	G	A	T	A	A	A	T	G	G	G	G	G	G	C	C	C	C	C	C	T	T	A	G	G	G	A	C	G	G	A	C	G	G	A	G	C	G	C	G	A	A	A	A	A	A
IITA genebank	3	TMe-3302		G	G	A	T	A	A	T	T	A	G	G	G	G	G	A	C	A	C	C	C	T	T	A	G	A	G	A	A	G	G	A	A	G	G	G	G	C	G	C	G	A	A	A	G	A	A
IITA genebank	3	TMe-3308		G	G	T	T	A	A	T	T	G	G	A	G	G	G	A	C	C	C	C	C	A	T	G	G	A	G	A	A	G	G	A	A	A	G	G	G	C	C	G	G	A	A	A	A	A	A
IITA genebank	3	TMe-3311		A	G	A	T	A	A	A	T	G	G	G	G	A	G	C	C	A	C	C	C	A	A	A	A	A	A	C	C	G	G	C	C	G	G	A	G	C	G	G	G	A	A	A	A	A	G
IITA genebank	3	TMe-3318		G	G	A	T	A	A	T	T	A	G	G	G	G	G	A	C	A	C	C	C	T	T	A	G	A	G	A	A	G	G	A	A	G	G	G	G	C	G	C	G	A	A	A	G	A	A
IITA genebank	3	TMe-3334		A	G	A	A	A	A	A	T	G	G	G	G	G	G	A	C	C	C	C	C	A	A	G	G	A	A	C	C	G	G	A	C	G	G	A	G	C	C	G	G	A	A	A	A	A	A
IITA genebank	3	TMe-3343		G	G	T	T	A	A	T	T	A	G	G	G	G	G	A	C	A	C	C	C	T	T	G	G	A	G	A	C	G	G	A	A	G	G	G	G	C	C	G	G	A	A	A	A	A	A
IITA genebank	3	TMe-3355		G	G	A	A	A	A	T	T	G	G	G	G	?	?	C	C	A	C	C	C	A	T	A	G	A	G	C	C	G	G	A	C	G	G	A	G	C	C	G	G	A	A	A	A	A	A
IITA genebank	3	TMe-3389		A	G	T	T	A	A	A	T	G	G	G	G	G	G	C	C	A	C	C	C	A	A	G	G	A	G	A	C	G	G	A	A	G	G	G	G	C	C	G	G	A	A	A	A	A	A
IITA genebank	3	TMe-3391		G	G	A	T	A	A	T	T	A	G	G	G	G	G	A	C	A	C	C	C	T	T	A	G	A	G	A	A	G	G	A	A	G	G	G	G	C	G	C	G	A	A	A	G	A	A
IITA genebank	3	TMe-3412		G	G	A	T	A	A	T	T	A	G	G	G	G	G	A	C	A	C	C	C	T	T	A	G	A	G	A	A	G	G	A	A	G	G	G	G	C	G	C	G	A	A	A	G	A	A
IITA genebank	3	TMe-3459		A	G	T	T	A	A	A	T	G	G	G	G	G	G	C	C	C	C	C	C	A	T	G	G	A	G	C	C	G	G	A	A	A	A	A	G	G	G	G	G	A	A	A	A	A	A
IITA genebank	3	TMe-3481		G	G	A	T	A	A	T	T	A	G	G	G	G	G	A	C	A	C	C	C	T	T	A	G	A	G	A	A	G	G	A	A	G	G	G	G	C	G	C	G	A	A	A	G	A	A
IITA genebank	3	TMe-3494		A	G	A	T	A	A	T	T	G	G	G	G	G	G	A	C	A	C	C	C	A	A	A	G	G	G	A	C	G	G	A	C	A	G	A	G	C	G	G	G	A	A	A	A	A	G
IITA genebank	3	TMe-3495		A	G	A	T	A	A	T	T	G	G	G	G	G	G	A	C	A	C	C	C	A	A	A	G	G	G	A	C	G	G	A	C	A	G	A	G	C	G	G	G	A	A	A	A	A	G
IITA genebank	3	TMe-3503		A	G	A	T	A	A	T	T	G	G	G	G	G	G	A	C	A	C	C	C	A	A	A	G	G	G	A	C	G	G	A	C	A	G	A	G	C	G	G	G	A	A	A	A	A	G
IITA genebank	3	TMe-3509		A	G	A	T	A	A	T	T	A	G	G	G	G	G	A	C	A	C	C	C	A	A	A	G	G	G	A	C	G	G	A	C	A	G	A	G	C	G	G	G	A	A	A	A	A	G
IITA genebank	3	TMe-3518		G	G	T	T	A	A	A	T	G	G	G	G	G	G	C	C	C	C	C	C	A	A	A	G	A	G	C	C	G	G	A	C	G	G	A	G	C	G	G	G	A	A	A	G	A	A
IITA genebank	3	TMe-3529		A	G	A	A	A	A	A	T	G	G	G	G	A	G	C	C	C	C	C	C	T	T	G	G	G	G	C	C	G	G	A	C	A	G	A	G	C	C	G	G	A	A	A	A	A	A
IITA genebank	3	TMe-3532		A	G	A	T	A	A	T	T	G	G	G	G	G	G	C	C	C	C	C	C	A	T	A	G	G	G	C	C	G	G	A	A	G	G	A	G	C	C	G	G	A	A	A	A	A	A
IITA genebank	3	TMe-3534		G	G	A	A	A	A	T	T	G	G	G	G	A	G	A	C	C	C	C	C	T	T	A	A	G	G	A	C	G	G	A	C	G	G	G	G	C	C	G	G	A	A	A	A	A	A
IITA genebank	3	TMe-3543		G	G	A	T	A	A	A	T	G	G	G	G	A	G	C	C	C	C	C	C	T	T	A	G	G	G	A	C	G	G	A	A	G	G	A	G	C	C	G	G	A	A	A	A	A	A
IITA genebank	3	TMe-3545		A	G	T	T	A	A	A	A	G	G	G	G	G	G	?	?	A	C	C	C	T	T	G	G	G	G	C	C	G	G	A	C	G	G	G	G	C	G	G	G	A	A	A	A	A	A
IITA genebank	3	TMe-3551		A	G	A	T	A	A	T	T	A	G	G	G	A	G	A	C	A	C	C	C	A	T	G	G	A	G	A	C	A	G	A	A	G	G	A	G	C	G	G	G	A	A	A	A	A	A
IITA genebank	3	TMe-3554		G	G	A	T	A	A	A	T	G	G	G	G	A	G	C	C	C	C	C	C	A	A	G	G	A	G	C	C	G	G	C	C	G	G	A	A	C	C	G	G	A	A	A	A	A	A
IITA genebank	3	TMe-3559		A	G	A	T	A	A	T	T	A	G	G	G	G	G	A	C	A	C	C	C	A	T	G	G	G	G	A	A	G	G	A	A	G	G	G	G	C	G	G	G	A	A	A	A	A	A
IITA genebank	3	TMe-3568		A	G	A	T	A	A	A	T	G	G	G	G	A	G	C	C	A	C	C	C	A	T	A	A	G	G	A	C	G	G	A	A	A	G	A	G	C	G	C	G	A	A	A	A	A	A
IITA genebank	3	TMe-3579		G	G	A	T	A	A	T	T	G	G	A	G	G	G	C	C	C	C	C	C	A	A	A	G	G	G	A	C	G	G	A	C	G	G	A	A	C	C	G	G	A	A	A	A	A	A
IITA genebank	3	TMe-3599		A	G	A	T	A	A	A	T	G	G	G	G	A	G	A	C	A	C	C	C	A	T	A	G	G	G	A	C	G	G	A	A	A	G	A	G	C	C	G	G	A	A	A	A	A	A
IITA genebank	3	TMe-3608		G	G	A	T	A	A	T	T	A	G	G	G	A	G	A	C	C	C	C	C	A	A	A	G	A	G	A	C	G	G	A	A	G	G	G	G	C	G	G	G	A	A	A	A	A	A
IITA genebank	3	TMe-3612		A	G	A	T	A	A	A	T	G	G	G	G	G	G	C	C	A	C	C	C	T	T	A	G	G	G	A	C	G	G	A	C	A	G	A	G	C	C	C	G	A	A	A	A	A	A
IITA genebank	3	TMe-3631		G	G	A	T	A	A	T	T	G	G	A	G	G	G	C	C	C	C	C	C	A	A	A	G	G	G	A	C	G	G	A	C	G	G	A	A	C	C	G	G	A	A	A	A	A	A
IITA genebank	3	TMe-3633		G	G	A	T	A	A	T	T	G	G	A	G	G	G	C	C	C	C	C	C	A	A	A	G	G	G	A	C	G	G	A	C	G	G	A	A	C	C	G	G	A	A	A	A	A	A
IITA genebank	3	TMe-3638		A	G	A	T	A	A	A	A	G	G	G	G	A	G	C	C	C	C	C	C	A	A	G	G	G	G	C	C	G	G	C	C	G	G	A	G	C	C	G	G	A	A	A	A	A	A
IITA genebank	3	TMe-3647		G	G	A	T	A	A	A	T	A	G	G	G	A	G	C	C	A	C	C	C	A	T	G	G	G	G	A	C	G	G	A	A	A	G	A	G	C	G	G	G	A	A	A	A	A	A
IITA genebank	3	TMe-3679		G	G	A	T	A	A	T	T	G	G	A	G	G	G	C	C	C	C	C	C	A	A	A	G	G	G	A	C	G	G	A	C	G	G	A	A	C	C	G	G	A	A	A	A	A	A
IITA genebank	3	TMe-3690		A	G	A	T	A	A	A	T	G	G	G	G	A	G	C	C	C	C	C	C	A	A	A	G	A	G	C	C	G	G	A	C	G	G	A	G	C	C	G	G	A	A	A	A	A	A
IITA genebank	3	TMe-3692		G	G	A	T	A	A	T	T	A	G	G	G	G	G	A	C	A	C	C	C	A	T	A	G	A	G	A	A	G	G	A	A	G	G	G	G	C	G	C	G	A	A	A	G	A	A
IITA genebank	3	TMe-3698		G	G	A	A	A	A	T	T	G	G	G	G	A	A	C	C	A	C	C	C	?	?	A	A	A	G	C	C	G	G	C	C	G	G	A	G	C	C	G	G	A	A	A	A	A	A
IITA genebank	3	TMe-3708		G	G	T	T	A	A	A	T	G	G	G	G	A	G	A	C	C	C	C	C	A	A	A	G	A	G	C	C	A	G	C	C	G	G	A	G	C	G	G	G	A	A	A	A	A	A
IITA genebank	3	TMe-3723		A	G	A	T	A	A	A	A	G	G	A	G	G	G	C	C	A	C	C	C	T	T	G	G	G	G	C	C	G	G	A	A	A	G	G	G	C	G	G	G	A	A	A	A	A	A
IITA genebank	3	TMe-3758		G	G	A	T	A	A	T	T	A	G	G	G	G	G	A	C	A	C	C	C	T	T	A	G	A	G	?	?	G	G	A	A	G	G	G	G	C	G	C	G	A	A	A	G	A	A
IITA genebank	3	TMe-3771		G	G	A	T	A	A	T	T	G	G	G	G	G	G	A	C	C	C	C	C	A	T	A	G	G	G	A	A	G	G	A	A	G	G	G	G	C	C	G	G	A	A	A	A	A	A
IITA genebank	3	TMe-3802		A	G	A	T	A	A	A	T	G	G	G	G	G	G	A	C	A	C	C	C	A	T	A	G	G	G	A	C	G	G	A	C	A	G	A	G	C	C	G	G	A	A	A	A	A	A
IITA genebank	3	TMe-47		G	G	A	T	A	A	A	T	G	G	G	G	A	G	C	C	C	C	C	C	T	T	A	G	G	G	A	A	G	G	A	A	G	G	A	G	C	C	G	G	A	A	A	A	A	A
IITA genebank	3	TMe-57		G	G	A	T	A	A	T	T	A	G	G	G	G	G	A	C	A	C	C	C	T	T	A	G	A	G	A	A	G	G	A	A	G	G	G	G	C	G	C	G	A	A	A	G	A	A
IITA genebank	3	TMe-62		A	G	A	T	A	A	A	A	G	G	G	G	G	G	A	C	A	C	C	C	A	T	G	G	G	G	C	C	G	G	A	A	A	G	G	G	C	C	G	G	A	A	A	A	A	A
IITA genebank	3	TMe-67		G	G	A	T	A	A	T	T	A	G	G	G	G	G	A	C	A	C	C	C	T	T	A	G	A	G	?	?	G	G	A	A	G	G	G	G	C	G	C	G	A	A	A	G	A	A
IITA breeders	4	I000203		A	G	T	T	A	A	T	T	G	G	G	G	A	G	C	C	C	C	C	C	T	T	A	A	G	G	C	C	G	G	A	A	G	G	G	G	G	G	G	G	A	A	A	A	A	A
IITA breeders	4	I000338		G	G	A	T	A	A	A	T	G	G	G	G	G	G	C	C	C	C	C	C	A	T	A	G	G	G	C	C	G	G	A	C	A	G	A	G	G	G	G	G	A	A	A	A	A	A
IITA breeders	4	I000388		A	G	T	T	A	A	A	T	G	G	G	G	G	G	C	C	C	C	C	C	A	A	G	G	G	G	C	C	G	G	A	A	A	G	A	G	C	C	G	G	A	A	A	A	A	A
IITA breeders	4	I010034		G	G	T	T	A	A	T	T	G	G	G	G	G	G	A	C	A	C	C	C	T	T	G	G	A	G	C	C	G	G	A	C	A	G	A	G	G	G	G	G	A	A	A	A	A	G
IITA breeders	4	I010040		A	G	A	T	A	A	A	T	A	G	G	G	G	G	C	C	C	C	C	C	A	T	G	G	G	G	A	C	A	G	A	A	A	G	A	G	C	G	C	G	A	A	A	A	A	A
IITA breeders	4	I010046		A	G	T	T	A	A	A	T	G	G	G	G	G	G	C	C	A	C	C	C	T	T	A	G	G	G	C	C	G	G	A	A	A	A	A	G	G	G	G	G	A	A	A	A	A	A
IITA breeders	4	I010069		G	G	A	T	A	A	T	T	A	G	G	G	A	G	C	C	C	C	C	C	A	A	G	G	G	G	A	C	G	G	A	C	A	G	A	G	C	G	G	G	A	A	A	A	A	A
IITA breeders	4	I010131		A	A	A	T	A	A	A	T	G	G	G	G	A	G	C	C	A	C	C	C	A	A	G	G	G	G	A	C	G	G	A	A	A	G	G	G	G	G	G	G	A	A	A	A	A	A
IITA breeders	4	I011086		G	G	A	T	A	A	A	T	G	G	G	G	G	G	C	C	C	C	C	G	?	?	A	A	G	G	C	C	G	G	A	C	G	G	A	G	C	G	G	G	A	A	A	A	A	A
IITA breeders	4	I011097		A	G	T	T	A	A	A	A	G	G	A	G	G	G	C	C	C	C	C	C	T	T	A	G	G	G	C	C	G	G	A	C	G	G	A	G	C	G	G	G	A	A	A	A	A	G
IITA breeders	4	I011368		A	G	T	T	A	A	A	T	G	G	A	A	A	G	A	C	A	C	C	C	T	T	G	G	G	G	C	C	G	G	A	A	A	G	G	G	C	G	G	G	A	A	A	A	A	A
IITA breeders	4	I011371		G	G	A	T	A	A	A	T	G	G	G	G	A	G	C	C	C	C	C	C	A	A	G	G	G	G	C	C	G	G	A	C	G	G	G	G	C	C	G	G	A	A	A	A	A	A
IITA breeders	4	I011412		G	G	A	T	A	A	T	T	G	G	G	G	G	G	A	C	A	C	C	C	T	T	G	G	G	G	C	C	G	G	A	A	G	G	G	G	C	G	G	G	A	A	A	A	A	G
IITA breeders	4	I011663		G	G	T	T	A	A	A	T	G	G	G	G	G	G	A	C	C	C	C	C	A	A	A	A	G	G	A	C	G	G	A	A	A	G	G	G	C	G	G	G	A	A	A	A	A	G
IITA breeders	4	I011797		G	G	A	T	A	A	A	T	A	G	G	G	G	G	A	C	A	C	C	C	T	T	A	G	G	G	A	C	G	G	A	A	A	G	G	G	C	C	C	G	A	A	A	G	A	G
IITA breeders	4	I011807		A	G	A	T	A	A	A	T	G	G	G	G	G	G	A	C	A	C	C	C	A	A	G	G	A	G	C	C	G	G	A	A	A	G	A	G	G	G	G	G	A	A	A	A	A	A
IITA breeders	4	I011206		G	G	A	A	A	A	T	T	A	G	G	G	G	G	C	C	A	C	C	C	T	T	G	G	G	G	C	C	G	G	A	A	G	G	G	G	C	C	C	G	A	A	A	G	A	G
IITA breeders	4	I020131		G	G	T	T	A	A	A	T	G	G	A	A	G	G	C	C	C	C	C	C	?	?	G	G	G	G	C	C	G	G	A	A	G	G	G	G	C	G	G	G	A	A	A	A	A	A
IITA breeders	4	I020431		A	A	T	T	A	A	A	T	G	G	G	G	G	G	A	C	C	C	C	C	A	T	G	G	A	G	C	C	G	G	A	A	A	G	A	G	G	G	G	G	A	A	A	A	A	A
IITA breeders	4	I020452		G	G	A	T	A	A	A	T	G	G	G	G	A	G	C	C	C	C	C	C	A	A	A	G	A	G	C	C	G	G	A	C	A	G	G	G	C	C	G	G	A	A	A	A	A	A
IITA breeders	4	I061101		G	G	A	A	A	A	T	T	G	G	G	G	G	G	A	C	C	C	C	C	A	T	A	G	G	G	C	C	G	G	A	C	G	G	G	G	C	C	G	G	A	A	A	A	A	A
IITA breeders	4	I061155		G	G	A	T	A	A	T	T	G	G	G	G	G	G	A	C	A	C	C	C	A	A	A	G	G	G	C	C	G	G	A	C	G	G	G	G	C	G	G	G	A	A	A	A	A	A
IITA breeders	4	I061348		G	G	A	A	A	A	T	T	G	G	G	G	G	G	C	C	C	C	C	G	A	A	A	G	A	A	C	C	G	G	A	C	A	G	A	G	C	C	G	G	A	A	A	A	A	A
IITA breeders	4	I061365		A	G	A	A	A	A	A	T	G	G	G	G	G	G	A	A	A	C	C	C	T	T	A	A	G	G	C	C	G	G	A	C	G	G	A	G	C	G	G	G	A	C	A	G	A	G
IITA breeders	4	I061404		G	G	T	T	A	A	T	T	G	G	G	G	G	G	A	C	A	A	C	C	A	A	G	G	G	G	C	C	G	G	C	C	A	G	G	G	G	G	G	G	A	A	A	A	A	G
IITA breeders	4	I061635		G	G	A	T	A	A	T	T	G	G	G	G	G	G	A	C	C	C	C	C	T	T	G	G	G	G	A	C	G	G	A	A	A	G	G	G	C	G	G	G	A	A	A	A	A	G
IITA breeders	4	I061679		G	G	A	T	A	A	A	T	G	G	G	G	G	G	A	C	A	C	C	C	A	A	G	G	G	G	C	C	G	G	A	C	G	G	G	G	C	G	G	G	A	A	A	G	A	A
IITA breeders	4	I061744		G	G	A	A	A	A	T	T	G	G	G	G	A	G	A	C	C	C	C	C	A	A	G	G	A	G	C	C	G	G	A	A	G	G	A	A	C	C	G	G	A	A	A	G	A	G
IITA breeders	4	I061766		A	G	T	T	A	A	T	T	G	G	G	G	G	G	A	C	A	C	C	C	A	T	A	G	G	G	A	C	G	G	A	A	A	G	G	G	C	G	G	G	A	A	A	A	A	A
IITA breeders	4	I061856		A	G	T	T	A	A	A	T	G	G	G	G	G	G	C	C	C	C	C	C	A	A	A	G	A	A	A	C	G	G	C	C	G	G	A	G	C	G	G	G	A	A	A	A	A	A
IITA breeders	4	I062052		G	G	A	T	A	A	T	T	G	G	G	G	G	G	A	A	A	C	C	C	A	A	G	G	G	G	C	C	G	G	A	C	A	G	G	G	G	G	G	G	A	A	A	A	A	A
IITA breeders	4	I062630		A	G	T	T	A	A	A	T	A	G	G	G	A	G	C	C	A	C	C	C	A	A	G	G	A	G	A	C	G	G	A	A	A	G	A	G	C	G	C	G	A	A	A	A	A	G
IITA breeders	4	I070004		A	G	A	T	A	A	A	T	G	G	G	G	G	G	A	C	A	A	C	C	T	T	A	G	G	G	C	C	G	G	A	A	A	G	G	G	C	G	G	G	A	A	A	A	A	A
IITA breeders	4	I070045		A	G	A	T	A	A	T	T	A	G	G	G	G	G	A	C	C	C	C	C	A	T	A	A	G	G	A	C	G	G	A	A	A	G	A	G	G	G	G	G	A	A	A	G	A	A
IITA breeders	4	I070048		A	G	A	T	A	A	T	T	G	G	G	G	A	G	A	A	C	C	C	C	A	A	G	G	A	G	A	C	G	G	A	C	G	G	G	G	C	G	G	G	A	A	A	A	A	A
IITA breeders	4	I070094		G	G	A	T	A	A	T	T	G	G	G	G	G	G	A	A	A	C	C	C	A	T	G	G	G	G	A	C	G	G	A	A	A	A	A	G	G	G	C	G	A	A	A	A	A	A
IITA breeders	4	I070126		A	G	A	T	A	A	A	T	G	G	G	G	A	G	A	C	A	A	C	C	?	?	A	A	G	G	C	C	G	G	A	A	A	G	G	G	C	G	G	G	A	A	A	A	A	A
IITA breeders	4	I070134		G	G	T	T	A	A	T	T	G	G	G	G	G	G	A	C	A	C	C	C	A	A	G	G	A	G	A	A	G	G	A	A	A	G	G	G	G	G	G	G	A	A	A	A	A	A
IITA breeders	4	I070258		A	G	T	T	A	A	A	T	G	G	G	G	G	G	C	C	C	C	C	C	A	A	G	G	A	G	A	C	G	G	A	C	A	A	A	G	C	C	G	G	A	A	A	A	A	A
IITA breeders	4	I070299		A	G	A	T	A	A	A	T	G	G	G	G	G	G	A	A	A	C	C	C	A	A	A	G	A	G	C	C	A	G	C	C	G	G	A	G	C	C	G	G	A	A	A	A	A	A
IITA breeders	4	I070337		G	G	T	T	A	A	A	T	G	G	G	G	A	G	A	A	A	C	C	C	A	A	G	G	G	G	C	C	G	G	A	A	A	G	G	G	C	C	G	G	A	A	A	A	A	A
IITA breeders	4	I070520		G	G	A	T	A	A	T	T	G	G	G	G	G	G	A	C	A	C	C	C	A	A	G	G	G	G	C	C	G	G	A	C	G	G	G	G	C	G	G	G	A	A	A	A	A	G
IITA breeders	4	I070539		G	G	A	T	A	A	T	T	G	G	G	G	G	G	A	C	C	C	C	C	?	?	A	G	A	A	A	C	G	G	A	C	G	G	A	G	G	G	G	G	A	C	A	A	A	A
IITA breeders	4	I070553		G	G	T	T	A	A	T	T	A	G	G	G	G	G	A	C	C	C	C	G	?	?	A	G	G	G	C	C	G	G	A	A	G	G	G	G	C	C	G	G	A	A	A	G	A	G
IITA breeders	4	I070593		G	G	A	A	A	A	T	T	G	G	G	G	G	G	A	C	A	C	C	C	A	A	A	G	A	G	C	C	G	G	C	C	A	G	A	G	C	G	G	G	A	A	A	A	A	G
IITA breeders	4	I071295		G	G	T	T	A	A	A	T	G	G	G	G	G	G	A	C	C	C	C	C	A	A	G	G	A	G	C	C	G	G	A	C	G	G	A	A	C	G	G	G	A	A	A	A	A	A
IITA breeders	4	I071313		A	G	A	T	A	A	A	T	G	G	G	G	A	G	C	C	C	C	C	C	A	A	G	G	G	G	C	C	G	G	A	A	A	G	G	G	G	G	G	G	A	A	A	A	A	A
IITA breeders	4	I071393		A	G	T	T	A	A	A	T	A	G	G	G	A	G	C	C	A	C	C	C	A	A	G	G	A	G	A	C	G	G	A	A	A	G	A	G	C	G	C	G	A	A	A	A	A	G
IITA breeders	4	I10085		G	G	T	T	A	A	T	T	A	G	G	G	G	G	A	C	C	C	C	C	A	T	G	G	G	G	A	A	G	G	A	A	A	A	G	G	G	G	G	G	A	A	A	A	A	A
IITA breeders	4	I30555		G	G	A	A	A	A	A	T	G	G	G	G	G	G	A	C	A	C	C	C	A	A	A	G	A	G	C	C	G	G	A	C	G	G	A	G	C	C	G	G	A	A	A	A	A	G
IITA breeders	4	I30572		G	G	A	A	A	A	T	T	G	G	G	G	A	A	C	C	A	C	C	C	?	?	?	?	A	G	C	C	G	G	C	C	G	G	A	G	C	C	G	G	A	A	A	A	A	A
IITA breeders	4	I4(2)1425		G	G	A	A	A	A	T	T	G	G	G	G	G	G	C	C	C	C	C	C	A	A	G	G	A	G	A	C	G	G	A	C	G	G	G	G	C	G	C	G	A	A	A	A	A	A
IITA breeders	4	I58308		G	G	A	T	A	A	A	T	G	G	A	A	A	G	A	C	C	C	C	C	?	?	G	G	A	G	C	C	G	G	A	C	G	G	G	G	C	G	G	G	A	A	A	A	A	A
IITA breeders	4	I8200058		A	G	A	T	A	A	A	T	G	G	G	G	A	G	C	C	A	C	C	C	A	A	A	A	G	G	C	C	G	G	C	C	G	G	A	A	C	G	G	G	A	A	A	A	A	A
IITA breeders	4	I9102312		A	G	T	T	A	A	A	A	G	G	A	G	A	G	C	C	A	C	C	C	A	A	G	G	G	G	C	C	G	G	A	C	G	G	G	G	G	G	G	G	A	A	A	A	A	A
IITA breeders	4	I9102322		G	G	A	T	A	A	A	T	G	G	A	G	A	G	C	C	A	C	C	C	T	T	G	G	A	G	C	C	A	G	A	C	A	G	A	G	C	C	G	G	A	A	A	A	A	A
IITA breeders	4	I9102324		A	G	A	T	A	A	A	T	G	G	A	A	A	G	C	C	A	C	C	C	?	?	G	G	G	G	C	C	G	G	A	C	A	G	A	G	C	G	G	G	A	A	A	A	A	A
IITA breeders	4	I91934		A	G	A	T	A	A	T	T	G	G	G	G	G	G	C	C	C	C	C	C	A	T	G	G	A	G	C	C	G	G	A	A	A	G	A	G	C	G	G	G	A	A	A	A	A	A
IITA breeders	4	I920057		A	G	A	A	A	A	A	T	G	G	G	G	G	G	C	C	A	C	C	C	A	A	G	G	A	G	C	C	G	G	A	C	G	G	A	G	C	C	G	G	A	A	A	A	A	G
IITA breeders	4	I920067		A	G	T	T	A	A	A	T	G	G	G	G	G	G	C	C	A	C	C	C	A	A	G	G	A	G	C	C	G	G	A	A	A	G	A	G	G	G	G	G	A	A	A	A	A	A
IITA breeders	4	I920325		A	G	A	A	A	A	A	T	G	G	G	G	G	G	C	C	A	C	C	C	A	T	G	G	G	G	C	C	G	G	A	A	A	A	G	G	C	C	G	G	A	A	A	A	A	A
IITA breeders	4	I920326		A	G	T	T	A	A	A	T	G	G	G	G	G	G	C	C	C	C	C	C	A	T	G	G	A	G	C	C	G	G	A	A	A	A	A	G	G	G	G	G	A	A	A	A	A	A
IITA breeders	4	I920342		A	G	T	T	A	A	A	T	G	G	A	G	G	G	C	C	C	C	C	C	A	A	G	G	A	G	C	C	G	G	A	A	A	A	A	G	G	G	G	G	A	A	A	A	A	A
IITA breeders	4	I920427		A	G	A	T	A	A	A	T	G	G	A	G	G	G	C	C	C	C	C	C	T	T	G	G	G	G	C	C	G	G	A	A	A	G	A	G	C	G	G	G	A	A	A	A	A	A
IITA breeders	4	I92B00061		G	G	A	A	A	A	A	T	G	G	G	G	G	G	C	C	A	C	C	C	T	T	G	G	G	G	C	C	G	G	A	A	A	G	G	G	C	C	G	G	A	A	A	A	A	A
IITA breeders	4	I92B00068		A	G	T	T	A	A	A	T	G	G	A	G	G	G	C	C	A	C	C	C	T	T	G	G	G	G	C	C	G	G	A	A	A	A	G	G	G	G	G	G	A	A	A	A	A	A
IITA breeders	4	I940020		G	G	A	T	A	A	A	T	G	G	G	G	G	G	C	C	A	C	C	C	T	T	G	G	G	G	C	C	G	G	A	A	G	G	A	G	C	G	G	G	A	A	A	A	A	A
IITA breeders	4	I940026		G	G	A	A	A	A	A	A	G	G	G	G	A	G	C	C	A	C	C	C	A	T	G	G	A	G	A	C	G	G	C	C	G	G	A	G	C	C	G	G	A	A	A	A	A	A
IITA breeders	4	I940039		G	G	T	T	A	A	A	T	G	G	G	G	G	G	C	C	C	C	C	C	A	A	A	G	G	G	C	C	G	G	A	A	G	G	G	G	C	C	G	G	A	A	A	A	A	A
IITA breeders	4	I950166		G	G	A	T	A	A	A	T	G	G	A	G	G	G	C	C	C	C	C	C	A	A	A	G	G	G	C	C	G	G	A	C	G	G	A	G	C	C	G	G	A	A	A	A	A	G
IITA breeders	4	I950211		A	A	A	T	A	A	A	T	G	G	G	G	G	G	C	C	C	C	C	G	A	A	A	G	A	A	C	C	G	G	A	A	A	G	G	G	C	C	G	G	A	A	A	A	A	G
IITA breeders	4	I950289		A	G	T	T	A	A	A	T	G	G	G	G	G	G	C	C	A	C	C	C	T	T	G	G	G	G	C	C	G	G	A	C	A	G	A	G	C	G	G	G	A	A	A	A	A	A
IITA breeders	4	I960603		G	G	A	T	A	A	A	T	G	G	G	G	A	G	C	C	C	C	C	C	A	A	G	G	G	G	C	C	G	G	A	C	G	G	G	G	C	C	G	G	A	A	A	A	A	A
IITA breeders	4	I961089A		A	G	A	T	A	A	A	T	G	G	G	G	G	G	C	C	C	C	C	C	A	A	A	G	A	A	C	C	G	G	C	C	A	G	A	G	C	G	G	G	A	A	A	A	A	G
IITA breeders	4	I961632		G	G	A	T	A	A	A	T	G	G	G	G	A	G	C	C	C	C	C	C	A	A	G	G	G	G	C	C	G	G	A	C	G	G	G	G	C	C	G	G	A	A	A	A	A	A
IITA breeders	4	I972205		G	G	A	T	A	A	T	T	G	G	G	G	G	G	A	A	A	C	C	C	A	A	G	G	A	G	C	C	G	G	A	A	A	G	A	G	C	G	C	G	A	A	A	A	A	A
IITA breeders	4	I980002		G	G	A	A	A	A	A	T	G	G	G	G	G	G	A	C	C	C	C	C	T	T	G	G	A	G	C	C	G	G	A	A	G	G	A	G	C	G	G	G	A	A	A	A	A	A
IITA breeders	4	I980505		G	G	A	T	A	A	T	T	G	G	G	G	G	G	A	C	A	A	C	C	A	A	G	G	G	G	A	A	G	G	A	A	G	G	A	G	G	G	G	G	A	C	A	A	A	A
IITA breeders	4	I980510		G	G	A	A	A	A	T	T	G	G	G	G	G	G	C	C	A	C	C	C	T	T	A	G	A	G	A	C	G	G	A	A	A	A	A	G	C	C	G	G	A	A	A	A	A	G
IITA breeders	4	I980581		G	G	T	T	A	A	A	T	G	G	G	G	G	G	A	A	C	C	C	C	A	A	A	G	A	A	C	C	G	G	A	C	G	G	A	A	G	G	G	G	A	A	A	A	A	A
IITA breeders	4	I990240		A	G	T	T	A	A	A	T	G	G	G	G	A	G	A	C	C	C	C	C	T	T	G	G	G	G	A	A	G	G	A	A	A	G	A	A	C	G	G	G	A	A	A	A	A	A
IITA breeders	4	I990554		A	G	A	T	A	A	A	T	G	G	?	?	A	G	C	C	A	C	C	C	?	?	A	G	A	G	C	C	G	G	A	C	G	G	A	G	C	G	G	G	A	A	A	A	A	A
IITA breeders	4	M980068		G	G	A	T	A	A	T	T	G	G	G	G	G	G	A	A	A	A	C	C	A	A	G	G	G	G	C	C	G	G	C	C	G	G	G	G	G	G	G	G	A	A	A	G	A	G
IITA breeders	4	MM961751		A	G	A	A	A	A	A	T	G	G	G	G	A	G	A	C	C	C	C	C	A	T	G	G	G	G	A	C	G	G	A	A	G	G	G	G	C	G	G	G	A	A	A	A	A	A
IITA breeders	4	MM96JW1		A	G	T	T	A	A	A	T	G	G	G	G	A	G	C	C	C	C	C	C	A	A	A	G	A	G	A	C	G	G	A	C	A	G	A	G	C	G	G	G	A	A	A	A	A	A
IITA breeders	4	MM97JW2		A	G	T	T	A	A	T	T	A	G	G	G	A	G	C	C	A	A	C	C	A	A	A	G	G	G	A	C	G	G	A	A	A	G	A	G	C	G	G	G	A	A	A	A	A	A
IITA breeders	4	TMEB 11		A	G	A	T	A	A	A	A	G	G	G	G	G	G	A	C	A	C	C	C	A	T	G	G	G	G	C	C	G	G	A	A	A	G	G	G	C	C	G	G	A	A	A	A	A	A
IITA breeders	4	TMEB 12		A	G	A	T	A	A	A	A	G	G	G	G	G	G	A	C	A	C	C	C	A	T	G	G	G	G	C	C	G	G	A	A	A	G	G	G	C	C	G	G	A	A	A	A	A	A
IITA breeders	4	TMEB 14		A	G	A	T	A	A	A	A	G	G	G	G	G	G	A	C	A	C	C	C	A	T	G	G	G	G	C	C	G	G	A	A	A	G	G	G	C	C	G	G	A	A	A	A	A	A
IITA breeders	4	TMEB 225		A	G	A	T	A	A	A	T	G	G	G	G	A	G	A	C	A	C	C	C	A	T	A	G	G	G	A	C	G	G	A	A	A	G	A	G	C	C	G	G	A	A	A	A	A	A
IITA breeders	4	TMEB 3		A	G	A	T	A	A	A	A	G	G	G	G	G	G	A	C	A	C	C	C	A	T	G	G	G	G	C	C	G	G	A	A	A	G	G	G	C	C	G	G	A	A	A	A	A	A
IITA breeders	4	TMEB 419		A	G	A	T	A	A	A	T	G	G	G	G	A	G	A	C	A	C	C	C	A	T	A	G	G	G	A	C	G	G	A	A	A	G	A	G	C	C	G	G	A	A	A	A	A	A
IITA breeders	4	TMEB 693		G	G	A	T	A	A	T	T	A	G	G	G	G	G	A	C	A	C	C	C	T	T	A	G	A	G	A	A	G	G	A	A	G	G	G	G	C	G	C	G	A	A	A	G	A	A
IITA breeders	4	TMEB 7		A	G	A	T	A	A	A	A	G	G	G	G	G	G	A	C	A	C	C	C	A	T	G	G	G	G	C	C	G	G	A	A	A	G	G	G	C	C	G	G	A	A	A	A	A	A
IITA breeders	4	TMEB 778		A	G	A	A	A	A	A	T	G	G	G	G	G	G	A	C	A	C	C	C	T	T	G	G	G	G	C	C	G	G	A	C	G	G	G	G	?	?	G	G	A	A	A	A	A	A
IITA breeders	4	TMEB1		A	G	A	T	A	A	A	A	G	G	A	G	G	G	C	C	A	C	C	C	T	T	G	G	G	G	C	C	G	G	A	A	A	G	G	G	C	G	G	G	A	A	A	A	A	A
ESC Africa landrace	5	Nikwaha (Moz)	6522	A	G	A	T	A	A	A	T	A	G	G	G	G	G	C	C	C	C	C	C	A	A	A	G	A	G	A	C	G	G	A	C	A	G	A	G	C	C	G	G	A	A	A	A	A	A
ESC Africa landrace	5	Nachinhaya (Moz)	6532	G	G	A	T	A	A	A	T	G	G	G	G	G	G	C	C	C	C	C	C	A	A	A	G	G	G	C	C	G	G	A	C	A	G	G	G	C	G	G	G	A	C	A	A	A	A
ESC Africa landrace	5	Mulaleia (Moz)	6533	A	G	A	T	A	A	T	T	?	?	G	G	G	G	C	C	C	C	C	C	A	A	A	G	G	G	C	C	G	G	C	C	A	G	A	G	C	G	G	G	A	A	A	A	A	G
ESC Africa landrace	5	Kigoma Máfia (Moz)	6537	G	G	A	T	A	A	A	T	G	G	G	G	G	G	C	C	C	C	C	C	A	T	G	G	A	G	A	C	G	G	A	C	G	G	G	G	C	G	C	G	A	A	A	A	A	A
ESC Africa landrace	5	Mocuba (Moz)	6550	A	A	A	A	A	A	A	T	A	A	G	G	G	G	C	C	C	C	C	C	A	A	G	G	G	G	C	C	G	G	A	A	G	G	A	G	C	G	G	G	A	A	A	A	A	A
ESC Africa landrace	5	Biwle Massuda (Moz)	6553	G	G	T	T	A	A	A	T	A	G	A	G	A	G	A	C	C	C	C	C	A	A	A	G	A	G	A	C	G	G	A	A	G	G	G	G	C	C	C	G	A	A	A	A	A	A
ESC Africa landrace	5	Namuhiripwi (Moz)	6555	G	G	T	T	A	A	T	T	G	G	G	G	G	G	A	A	A	C	C	C	T	T	A	G	G	G	A	A	G	G	A	A	G	G	A	G	C	C	G	G	A	A	A	A	A	A
ESC Africa landrace	5	Chinhembwe (Moz)	6557	A	G	A	T	A	A	A	T	A	G	A	G	G	G	A	C	A	C	C	C	A	T	G	G	G	G	A	C	G	G	A	C	G	G	G	G	C	C	G	G	A	A	A	A	A	A
ESC Africa landrace	5	Tomo (Moz)	6559	G	G	A	T	A	A	A	T	G	G	G	G	G	G	C	C	C	C	C	C	A	A	G	G	A	G	A	C	G	G	A	C	G	G	A	G	C	G	G	G	A	A	A	A	A	A
ESC Africa landrace	5	Mukhudo Movia (Moz)	6570	A	A	A	A	A	A	A	T	A	A	G	G	G	G	C	C	C	C	C	C	A	A	G	G	G	G	C	C	G	G	A	A	G	G	A	G	C	G	G	G	A	A	A	A	A	A
ESC Africa landrace	5	Munhaça (Moz)	6571	A	G	A	T	A	A	A	A	G	G	G	G	G	G	C	C	C	C	C	C	A	A	G	G	G	G	A	C	G	G	A	C	A	G	A	G	C	C	G	G	A	A	A	A	A	A
ESC Africa landrace	5	Likonde (Moz)	6573	A	G	A	T	A	A	A	A	G	G	G	G	G	G	C	C	C	C	C	C	A	A	G	G	A	G	C	C	G	G	A	C	A	G	A	G	C	G	G	G	A	A	A	A	A	A
ESC Africa landrace	5	Fernando Po (Moz)	6583	G	G	A	T	A	A	T	T	A	G	G	G	G	G	A	C	A	C	C	C	T	T	A	G	A	G	?	?	G	G	A	A	G	G	G	G	C	G	C	G	A	A	A	G	A	A
ESC Africa landrace	5	Baadge (Moz)	6584	A	G	A	T	A	A	A	A	A	G	G	G	A	G	C	C	C	C	C	C	?	?	G	G	A	G	C	C	G	G	C	C	A	G	G	G	C	C	G	G	?	?	A	A	A	A
ESC Africa landrace	5	Kibandameno (Ken)	6656	A	G	A	T	A	A	A	T	A	G	G	G	G	G	A	C	A	C	C	C	A	T	G	G	A	G	A	C	G	G	A	C	G	G	G	G	C	G	G	G	A	A	?	?	A	A
ESC Africa landrace	5	Adhiambolera (Ken)	6665	A	G	A	T	A	A	A	T	A	G	G	G	G	G	A	C	A	C	C	C	A	T	G	G	A	G	A	C	G	G	A	C	G	G	A	G	C	G	G	G	A	A	A	A	A	A
ESC Africa landrace	5	Bwana Tereka (Ken)	6680	A	G	A	A	A	A	A	T	A	G	G	G	A	G	A	C	A	C	C	C	A	A	G	G	A	G	A	C	G	G	A	C	G	G	A	G	C	G	G	G	A	A	A	A	A	A
ESC Africa landrace	5	Serere (Ken)	6683	A	G	A	T	A	A	A	T	A	G	G	G	G	G	A	C	A	C	C	C	A	A	G	G	A	G	A	C	G	G	A	C	G	G	A	G	C	G	G	G	A	A	?	?	A	A
ESC Africa landrace	5	Mumba (Tz)	6692	G	G	A	T	A	A	A	T	A	G	G	G	G	G	A	C	A	C	C	C	A	A	G	G	A	G	A	C	G	G	A	C	G	G	G	G	G	G	G	G	A	A	A	G	A	A
ESC Africa landrace	5	Jaribu Tena (Tz)	6718	G	G	A	A	A	A	A	T	A	G	G	G	G	G	A	C	A	C	C	C	A	A	A	G	G	G	A	C	G	G	A	C	A	G	G	G	C	G	G	G	A	A	A	A	A	A
ESC Africa landrace	5	Mandri (Tz)	6720	G	G	A	T	A	A	T	T	A	G	G	G	G	G	C	C	A	C	C	C	A	A	A	G	A	A	A	C	G	G	A	A	G	G	A	G	C	C	C	G	A	A	A	A	A	A
ESC Africa landrace	5	Limbanga (Tz)	6724	G	G	T	T	A	A	A	T	G	G	G	G	G	G	C	C	C	C	C	C	A	A	A	G	A	G	A	C	G	G	A	C	G	G	G	G	C	C	G	G	A	C	A	A	A	A
ESC Africa landrace	5	Namikonga (Tz)	6735	G	G	A	A	A	A	T	T	A	G	G	G	G	G	A	C	A	C	C	C	A	T	G	G	G	G	A	C	G	G	A	A	A	G	A	G	?	?	G	G	A	A	A	G	A	A
ESC Africa landrace	5	Bwana Mrefu (Tz)	6742	G	G	T	T	A	A	T	T	A	G	G	G	G	G	A	C	A	C	C	C	T	T	G	G	A	A	A	A	G	G	A	C	G	G	G	G	?	?	G	G	A	A	A	G	A	A
ESC Africa landrace	5	Musege (Tz)	6745	G	G	A	T	A	A	A	T	G	G	G	G	G	G	A	C	A	C	C	C	A	T	A	G	G	G	A	C	G	G	A	C	G	G	G	G	C	C	G	G	A	A	A	A	A	A
ESC Africa landrace	5	Mfaransa (Tz)	6797	G	G	A	A	A	A	T	T	A	A	G	G	G	G	A	C	C	C	C	C	T	T	G	G	G	G	A	C	G	G	A	A	G	G	G	G	G	G	G	G	A	A	A	G	A	A
ESC Africa landrace	5	Kalulu (Tz)	6804	G	G	A	T	A	A	T	T	G	G	G	G	G	G	C	C	C	C	C	C	A	A	G	G	A	G	C	C	G	G	A	C	A	G	G	G	C	G	G	G	A	C	A	A	A	A
ESC Africa landrace	5	Kigoma (Tz)	7169	G	G	A	T	A	A	A	A	G	G	G	G	G	G	C	C	C	C	C	C	A	A	G	G	A	G	C	C	G	G	A	C	A	A	A	A	C	C	G	G	A	A	A	A	A	A
ESC Africa landrace	5	Kigoma Mafia (Tz)	7181	G	G	A	T	A	A	A	T	G	G	G	G	G	G	C	C	C	C	C	C	A	T	G	G	A	G	A	C	G	G	A	C	G	G	G	G	C	G	C	G	A	A	A	A	A	A
ESC Africa landrace	5	Lwakitangaza (Tz)	7202	G	G	A	A	A	A	A	T	A	G	A	G	G	G	C	C	C	C	C	C	A	A	A	A	G	G	A	C	G	G	C	C	A	G	A	G	C	C	G	G	A	C	A	A	A	A
ESC Africa landrace	5	Liongo Kwimba (Tz)	7208	A	G	A	A	A	A	A	T	A	G	G	G	A	G	C	C	C	C	C	C	A	A	A	G	G	G	C	C	G	G	A	C	A	G	A	G	C	C	G	G	A	A	A	A	A	A
ESC Africa landrace	5	Kwimba (Tz)	7215	A	G	A	T	A	A	A	A	A	G	G	G	A	G	C	C	C	C	C	C	A	A	G	G	G	G	C	C	G	G	C	C	A	G	A	G	C	C	G	G	A	C	A	A	A	A
ESC Africa landrace	5	Dorodoro (Mad)	8215	G	G	A	T	A	A	A	T	A	G	G	G	G	G	C	C	C	C	C	C	?	?	A	G	G	G	C	C	G	G	A	C	G	G	A	G	C	C	C	G	A	C	A	A	A	A
ESC Africa landrace	5	Samia Mambole (Mad)	8238	G	G	A	T	A	A	A	T	G	G	G	G	G	G	C	C	C	C	C	C	T	T	G	G	A	G	C	C	G	G	A	C	G	G	A	G	C	G	G	G	A	A	A	A	A	A
ESC Africa landrace	5	Borbona Fotsy n°1 (Mad)	8320	A	G	A	T	A	A	T	T	G	G	G	G	G	G	C	C	C	C	C	C	T	T	G	G	A	G	A	C	G	G	A	C	A	G	A	A	C	G	C	G	A	A	A	A	A	A
ESC Africa landrace	5	Rantsan’akoho (Mad)	8345	A	G	T	T	A	A	A	T	G	G	G	G	G	G	C	C	C	C	C	C	A	T	A	G	G	G	A	C	G	G	A	C	A	G	A	A	C	G	G	G	A	A	A	A	A	A
ESC Africa landrace	5	Resavoa (Mad)	8358	G	G	A	T	A	A	A	T	A	G	G	G	G	G	C	C	A	C	C	C	T	T	A	G	G	G	A	C	G	G	A	A	G	G	A	G	C	C	C	G	A	A	A	G	A	A
ESC Africa landrace	5	Sarilombiry (Mad)	8359	A	A	A	A	A	A	A	T	A	G	G	G	G	G	C	C	C	C	C	C	A	A	A	G	G	G	C	C	G	G	C	C	A	G	A	A	G	G	G	G	A	A	A	A	A	A
ESC Africa landrace	5	Sarigasy (Mad)	8360	A	G	A	T	A	A	A	A	G	G	A	G	G	G	C	C	C	C	C	C	A	A	G	G	A	G	A	C	G	G	A	C	A	A	A	G	C	G	G	G	A	A	A	A	A	A
ESC Africa landrace	5	Longo Asara (Mad)	8361	G	G	A	T	A	A	T	T	A	G	G	G	G	G	A	C	A	C	C	C	T	T	A	G	A	G	A	A	G	G	A	A	G	G	G	G	C	G	C	G	A	A	A	G	A	A
ESC Africa landrace	5	Beambony (Mad)	8365	A	G	A	T	A	A	A	T	A	G	G	G	G	G	C	C	C	C	C	C	A	A	A	G	G	G	C	C	G	G	A	C	A	G	A	G	C	C	G	G	A	A	A	A	A	A
ESC Africa landrace	5	Menalaingo fotsy (Mad)	8373	G	G	A	T	A	A	A	A	G	G	G	G	G	G	C	C	C	C	C	C	A	A	A	G	A	G	C	C	G	G	A	C	G	G	A	A	C	C	G	G	A	C	A	A	A	A
ESC Africa landrace	5	Tsy Mahabe Sobika (Mad)	8377	G	G	A	T	A	A	A	A	G	G	G	G	G	G	C	C	C	C	C	C	A	A	G	G	G	G	C	C	G	G	A	C	A	G	G	G	C	G	G	G	A	A	A	A	A	A
ESC Africa landrace	5	Nsokombulu 2 (DRC)	8388	A	G	T	T	A	A	A	T	G	G	G	G	G	G	A	C	A	C	C	C	A	A	A	G	G	G	A	A	G	G	A	A	G	G	A	A	C	G	G	G	A	A	A	A	A	A
ESC Africa landrace	5	Nambiyo (DRC)	8397	A	G	T	T	A	A	A	T	G	G	G	G	G	G	C	C	A	C	C	C	A	A	G	G	A	G	?	?	G	G	A	A	A	G	A	G	?	?	G	G	A	A	A	A	A	A
ESC Africa landrace	5	Sadisa (DRC)	8402	A	A	A	T	A	A	T	T	G	G	G	G	G	G	A	C	C	C	C	C	A	T	G	G	G	G	A	A	G	G	C	C	A	G	A	G	C	G	G	G	A	A	A	A	A	A
ESC Africa landrace	5	Mariebwata (DRC)	8403	A	G	A	A	A	A	T	T	G	G	A	G	G	G	C	C	C	C	C	C	A	A	A	G	G	G	A	C	G	G	A	C	G	G	A	A	C	C	G	G	A	A	A	A	A	A
ESC Africa landrace	5	Kimpembe (DRC)	8407	G	G	A	A	A	A	T	T	G	G	A	G	A	G	C	C	A	C	C	C	A	A	A	A	A	G	A	C	G	G	A	C	G	G	A	G	C	C	C	G	A	A	A	A	A	A
ESC Africa landrace	5	Kizelana (DRC)	8432	G	G	A	T	A	A	T	T	A	G	G	G	G	G	A	C	A	C	C	C	A	A	A	G	A	G	A	C	G	G	A	A	G	G	A	G	C	C	G	G	A	A	A	A	A	A
ESC Africa landrace	5	RAV (DRC)	8466	G	G	A	A	A	A	A	T	G	G	G	G	G	G	A	A	A	C	C	C	T	T	G	G	A	G	C	C	G	G	A	C	G	G	A	G	C	G	G	G	A	A	A	A	A	G
ESC Africa landrace	5	Mapuata 1 (DRC)	8472	A	G	T	T	A	A	A	T	G	G	G	G	G	G	C	C	C	C	C	C	A	A	A	G	G	G	A	A	G	G	A	C	A	G	A	A	C	C	G	G	A	A	A	A	A	A
ESC Africa landrace	5	Mapuata 2 (DRC)	8491	A	G	T	T	A	A	A	T	G	G	G	G	G	G	C	C	C	C	C	C	A	A	A	G	G	G	A	A	G	G	A	C	A	G	A	A	C	C	G	G	A	A	A	A	A	A
ESC Africa landrace	5	Kilomba (DRC)	8498	G	G	A	T	A	A	T	T	A	G	G	G	A	G	A	C	A	C	C	C	A	A	A	G	A	G	A	A	G	G	A	C	A	G	A	G	C	C	G	G	A	A	A	A	A	A
ESC Africa landrace	5	Jaune 4 (DRC)	8529	A	G	A	T	A	A	T	T	G	G	A	G	G	G	A	C	A	C	C	C	A	T	G	G	G	G	A	A	G	G	C	C	G	G	G	G	C	C	G	G	A	A	A	A	A	A
ESC Africa landrace	5	Mbayilo (DRC)	8531	G	G	A	T	A	A	T	T	A	G	G	G	A	G	C	C	C	C	C	C	A	A	A	G	G	G	C	C	G	G	C	C	G	G	A	A	C	C	G	G	A	A	A	A	A	A
ESC Africa landrace	5	Unknown 4 (Ug)	8605	G	G	A	T	A	A	T	T	G	G	A	G	G	G	A	C	A	C	C	C	A	T	G	G	G	G	A	A	G	G	A	C	A	G	A	G	C	G	G	G	A	C	A	A	A	A
ESC Africa landrace	5	Unknown 15 (Ug)	8622	G	G	A	T	A	A	A	T	G	G	G	G	G	G	A	C	C	C	C	C	A	T	G	G	A	G	A	C	G	G	A	C	G	G	G	G	C	G	G	G	A	C	A	A	A	A
ESC Africa landrace	5	Unknown 3 (Ug)	8624	A	G	A	T	A	A	T	T	G	G	G	G	G	G	A	C	C	C	C	C	A	T	G	G	G	G	A	C	G	G	C	C	A	G	G	G	C	G	G	G	A	A	A	A	A	A
ESC Africa landrace	5	Deru Deru (Ug)	8628	G	G	T	T	A	A	A	T	A	A	A	G	G	G	C	C	A	C	C	C	A	T	A	G	G	G	A	C	G	G	A	C	A	G	A	G	C	C	C	C	A	A	A	G	A	A
ESC Africa landrace	5	Unknown 1 (Ug)	8630	A	G	A	T	A	A	T	T	G	G	G	G	G	G	A	C	C	C	C	C	A	T	G	G	G	G	A	C	G	G	C	C	A	G	G	G	C	G	G	G	A	A	A	A	A	A
ESC Africa landrace	5	Kidumupale (Ug)	8632	A	G	A	T	A	A	A	T	G	G	G	G	G	G	A	C	C	C	C	C	A	A	G	G	A	G	A	C	G	G	A	C	A	G	A	G	?	?	G	G	A	A	A	A	A	A
ESC Africa landrace	5	Karagwa (Ug)	8679	A	G	A	T	A	A	T	T	G	G	G	G	G	G	C	C	C	C	C	C	A	A	G	G	A	A	A	C	G	G	A	A	A	A	A	G	C	C	G	G	A	A	A	A	A	A
ESC Africa landrace	5	Unknown 2 (Ug)	8709	G	G	A	T	A	A	T	T	G	G	G	G	G	G	A	C	A	C	C	C	A	T	A	G	G	G	A	C	G	G	A	A	G	G	A	A	C	C	G	G	A	A	A	A	A	A
ESC Africa landrace	5	Bao (Ug)	8738	A	G	A	T	A	A	A	T	G	G	G	G	G	G	A	C	C	C	C	C	A	T	G	G	A	G	A	C	G	G	A	C	A	G	G	G	C	G	G	G	A	A	A	G	A	A
ESC Africa landrace	5	Gwalanda (Ug)	8748	G	G	A	T	A	A	T	T	G	G	G	G	G	G	C	C	A	C	C	C	A	A	A	G	A	A	A	C	G	G	A	C	G	G	G	G	C	C	C	G	A	A	A	A	A	A
ESC Africa landrace	5	Nyaraboke (Ug)	8841	G	G	T	T	A	A	A	T	A	A	A	G	G	G	C	C	A	C	C	C	A	T	A	G	G	G	A	C	G	G	A	C	A	G	A	G	C	C	C	C	A	A	A	G	A	A
ESC Africa landrace	5	Matuja (Ug)	8843	A	G	A	T	A	A	A	T	A	G	G	G	G	G	C	C	C	C	C	C	A	A	A	A	G	G	A	C	G	G	C	C	A	G	A	G	C	C	G	G	A	C	A	A	A	A
ESC Africa landrace	5	Nyiramabuye (Rw)	8899	G	G	A	T	A	A	A	T	A	G	G	G	G	G	A	C	A	C	C	C	A	T	A	G	A	G	A	C	G	G	?	?	A	G	A	G	C	C	G	G	A	A	A	A	A	A
ESC Africa landrace	5	Iminayiro (Rw)	8906	G	G	A	T	A	A	T	T	A	G	G	G	G	G	?	?	A	C	C	C	A	A	G	G	A	G	A	C	G	G	A	C	A	G	A	G	C	C	G	G	A	A	A	A	A	A
ESC Africa landrace	5	Nsira (Rw)	8911	G	G	T	T	A	A	T	T	A	G	G	G	G	G	A	C	C	C	C	C	A	T	G	G	G	G	A	C	G	G	A	C	A	G	A	G	C	G	G	G	A	A	A	A	A	A
ESC Africa landrace	5	Bukalasa 2 (Rw)	8912	G	G	A	T	A	A	A	T	G	G	G	G	G	G	A	C	C	C	C	C	A	T	G	G	A	G	A	C	G	G	A	C	A	G	A	G	C	G	G	G	A	A	A	A	A	A
ESC Africa landrace	5	Gacyacyali (Rw)	8927	G	G	A	T	A	A	A	T	A	G	?	?	?	?	A	C	A	C	C	G	A	A	G	G	A	G	A	C	G	G	A	C	A	G	A	G	C	C	G	G	A	A	A	A	A	A
ESC Africa landrace	5	Gahene (Rw)	8934	G	G	?	?	A	A	T	T	G	G	G	G	G	G	C	C	C	C	C	C	A	A	A	G	G	G	A	C	G	G	A	C	G	G	A	A	C	C	G	G	A	A	A	A	A	A
ESC Africa landrace	5	Inconnu (Rw)	8945	A	G	A	T	A	A	T	T	A	G	G	G	A	G	C	C	A	C	C	C	A	A	G	G	A	G	A	C	G	G	A	C	G	G	A	G	C	C	G	G	A	A	A	G	A	A
ESC Africa landrace	5	Tukumbo (Rw)	8950	G	G	A	A	A	A	A	T	A	G	G	G	G	G	A	C	C	C	C	C	T	T	A	G	G	G	A	C	G	G	A	C	A	G	A	G	C	G	G	G	A	A	A	G	A	A
ESC Africa Breeding	6	MM98/1110 (Rw)	8963	A	G	A	A	A	A	A	A	G	G	G	G	G	G	?	?	C	C	C	C	?	?	G	G	A	G	C	C	G	G	A	A	G	G	A	G	C	C	G	G	A	A	A	A	A	A
ESC Africa Breeding	6	MM96/9195 (Rw)	9020	A	G	A	T	A	A	A	T	G	G	G	G	G	G	A	C	A	C	C	C	A	T	G	G	G	G	A	C	G	G	A	C	A	G	A	G	C	C	G	G	A	A	A	A	A	A
ESC Africa Breeding	6	Nase 12 (Ug)	8781	A	G	A	T	A	A	A	T	G	G	G	G	G	G	A	A	C	C	C	C	T	T	G	G	G	G	A	C	G	G	A	C	A	G	G	G	C	C	G	G	A	A	A	A	A	A
ESC Africa Breeding	6	TMS 42025 (Moz)	6534	G	G	A	A	A	A	A	T	A	G	G	G	A	G	C	C	A	C	C	C	A	A	A	G	G	G	C	C	G	G	A	C	G	G	A	G	C	C	G	G	A	A	A	A	A	G
ESC Africa Breeding	6	MZ89192 (Moz)	6551	G	G	T	T	A	A	A	A	G	G	A	G	A	G	A	C	A	C	C	C	A	A	A	G	A	G	C	C	G	G	C	C	A	G	G	G	C	C	G	G	A	A	A	A	A	A
ESC Africa Breeding	6	Migyera (NASE3, TMS30572)	6598	G	G	A	A	A	A	T	T	G	G	G	G	A	A	C	C	A	C	C	C	?	?	A	A	A	G	C	C	G	G	C	C	G	G	A	G	C	C	G	G	A	A	A	A	A	A
ESC Africa Breeding	6	MM96/2480 (Ken)	6607	A	G	A	T	A	A	A	T	G	G	G	G	G	G	C	C	C	C	C	C	A	A	G	G	A	A	C	C	G	G	A	A	A	G	A	G	G	G	G	G	A	A	A	A	A	A
ESC Africa Breeding	6	MM96/3665 (Ken)	6608	G	G	A	T	A	A	T	T	G	G	G	G	A	G	C	C	A	C	C	C	?	?	G	G	A	A	A	C	G	G	C	C	G	G	A	A	C	G	C	G	A	A	A	A	A	A
ESC Africa Breeding	6	MM96/0293 (Ken)	6610	A	G	A	T	A	A	A	T	A	G	G	G	G	G	A	C	A	C	C	C	A	A	G	G	A	G	A	C	G	G	A	C	G	G	A	G	C	G	G	G	A	A	A	A	A	A
ESC Africa Breeding	6	MM96/7487 (Ken)	6643	G	G	A	T	A	A	A	T	A	G	G	G	G	G	A	C	A	C	C	C	A	A	G	G	A	G	A	C	G	G	A	C	A	G	A	G	C	G	G	G	A	A	A	A	A	A
ESC Africa Breeding	6	MM97/2552 (Ken)	6648	G	G	A	T	A	A	T	T	G	G	G	G	A	A	A	C	A	C	C	C	A	A	G	G	A	G	A	A	G	G	C	C	A	G	G	G	G	G	G	G	A	A	A	A	A	G
ESC Africa Breeding	6	2000/LML/2095 (Ken)	6869	A	G	A	T	A	A	T	T	A	G	G	G	A	G	C	C	C	C	C	C	A	A	A	G	A	G	C	C	G	G	A	C	G	G	A	G	C	G	G	G	A	A	A	A	A	A
ESC Africa Breeding	6	1076/04 (Ken)	6885	A	G	A	A	A	A	A	T	A	G	G	G	A	G	A	C	A	C	C	C	A	A	G	G	A	G	?	?	G	G	A	C	G	G	A	G	C	C	G	G	A	A	A	A	A	A
ESC Africa Breeding	6	Plot90 (Ken)	6889	A	G	A	A	A	A	T	T	G	G	G	G	G	G	A	C	A	C	C	C	A	A	A	G	A	G	C	C	G	G	A	A	A	G	G	G	C	G	G	G	A	A	A	A	A	A
ESC Africa Breeding	6	344/04 (Ken)	6894	G	G	A	T	A	A	A	T	A	G	G	G	A	G	A	C	A	C	C	G	A	T	G	G	G	G	C	C	A	G	A	C	G	G	A	A	C	G	G	G	A	A	A	A	A	A
ESC Africa Breeding	6	02/LML/0642 (Ken)	6905	G	G	?	?	A	A	A	T	G	G	G	G	G	G	A	C	C	C	C	C	A	T	G	G	A	G	A	C	G	G	A	C	A	G	A	G	C	G	G	G	A	A	A	A	A	G
ESC Africa Breeding	6	2021 (Ken)	6924	G	G	A	T	A	A	A	T	A	G	?	?	A	A	A	A	A	C	C	G	T	T	G	G	G	G	C	C	A	G	A	C	G	G	A	A	C	G	G	G	A	A	A	A	A	A
ESC Africa Breeding	6	1365/04 (Ken)	6959	G	G	A	A	A	A	A	T	G	G	?	?	A	G	C	C	A	C	C	C	T	T	A	G	A	G	C	C	G	G	A	A	G	G	A	G	C	C	G	G	A	A	A	A	A	A
ESC Africa Breeding	6	734/04 (Ken)	6964	A	G	A	A	A	A	A	T	G	G	G	G	G	G	A	C	A	C	C	C	A	A	A	G	A	G	A	C	G	G	C	C	G	G	A	G	C	G	G	G	A	A	A	A	A	G
ESC Africa Breeding	6	878/04 (Ken)	6970	?	?	A	A	A	A	T	T	G	G	G	G	G	G	A	C	C	C	C	C	A	A	G	G	A	G	A	C	G	G	A	C	G	G	G	G	C	C	G	G	A	A	A	A	A	G
ESC Africa Breeding	6	2045/04 (Ken)	6971	G	G	A	T	A	A	A	A	G	G	G	G	A	G	A	C	A	C	C	C	A	A	A	G	A	G	A	C	G	G	A	A	G	G	A	A	C	G	G	G	A	A	A	A	A	A
ESC Africa Breeding	6	2000/LML/1270 (Ken)	6982	A	G	A	T	A	A	A	T	A	G	G	G	G	G	A	C	A	C	C	C	A	A	A	G	A	G	A	C	G	G	A	A	G	G	A	G	C	G	G	G	A	A	A	A	A	A
ESC Africa Breeding	6	1632/04 (Ken)	6993	G	G	A	T	A	A	T	T	G	G	G	G	G	G	A	C	C	C	C	C	A	A	G	G	A	G	A	C	G	G	A	C	A	G	A	G	C	G	G	G	A	C	A	A	A	A
ESC Africa Breeding	6	UKG 94/146 (Ken)	7213	G	G	T	T	A	A	T	T	G	G	G	G	G	G	A	C	A	C	C	C	A	T	A	G	A	G	C	C	G	G	A	C	A	G	A	G	C	C	G	G	A	A	A	A	A	A
ESC Africa Breeding	6	Sélection Singapour n° 19 (Mad)	8257	G	G	T	T	A	A	T	T	A	G	G	G	A	G	A	C	A	C	C	C	A	T	A	G	G	G	A	C	G	G	C	C	G	G	A	A	C	G	C	G	A	A	A	A	A	G
ESC Africa Breeding	6	V 26 (Mad)	8274	G	G	A	T	A	A	T	T	G	G	G	G	A	G	A	C	A	C	C	C	T	T	A	G	G	G	C	C	G	G	A	C	G	G	A	G	C	C	G	G	A	A	A	G	A	A
ESC Africa Breeding	6	H 43 (Mad)	8292	G	G	A	A	A	A	A	A	A	G	G	G	A	G	C	C	C	C	C	C	A	A	A	G	G	G	C	C	G	G	A	C	A	G	A	A	C	C	G	G	A	A	A	A	A	G
ESC Africa Breeding	6	H 48 (Mad)	8305	G	G	A	T	A	A	A	T	?	?	G	G	G	G	C	C	C	C	C	C	T	T	A	G	G	G	C	C	G	G	A	A	G	G	A	A	C	C	G	G	A	A	A	A	A	A
ESC Africa Breeding	6	H 49 (Mad)	8306	A	G	A	T	A	A	A	T	G	G	G	G	A	G	C	C	A	C	C	C	A	T	A	A	G	G	C	C	G	G	A	A	A	G	A	A	C	C	G	G	A	A	G	G	A	A
ESC Africa Breeding	6	H 60 (Mad)	8319	G	G	A	A	A	A	A	A	G	G	G	G	A	G	C	C	C	C	C	C	A	A	A	G	A	G	A	C	G	G	A	C	G	G	A	G	C	G	G	G	A	A	A	A	A	A
ESC Africa Breeding	6	H 63 (Mad)	8330	G	G	A	T	A	A	A	T	G	G	G	G	G	G	C	C	C	C	C	C	A	T	G	G	A	G	C	C	G	G	A	C	G	G	A	G	C	C	G	G	A	C	A	A	A	A
ESC Africa Breeding	6	H 73 (Mad)	8336	G	G	A	T	A	A	A	A	A	G	G	G	G	G	C	C	A	C	C	C	A	A	A	G	G	G	?	?	G	G	A	C	A	G	A	G	C	G	G	G	A	A	A	G	A	A
ESC Africa Breeding	6	I96/0160(1) (DRC)	8393	G	G	A	T	A	A	A	T	G	G	G	G	A	G	A	C	A	C	C	C	T	T	G	G	G	G	C	C	G	G	A	C	G	G	G	G	C	C	G	G	A	A	A	A	A	A
ESC Africa Breeding	6	I96/1087 (DRC)	8502	G	G	T	T	A	A	T	T	G	G	G	G	A	G	C	C	C	C	C	C	T	T	G	G	G	G	C	C	G	G	A	C	G	G	G	G	G	G	G	G	A	A	A	A	A	A
ESC Africa Breeding	6	2004/08 (DRC)	8518	A	G	T	T	A	A	T	T	G	G	G	G	A	G	C	C	C	C	C	C	A	A	G	G	G	G	C	C	G	G	A	C	G	G	A	A	C	C	G	G	A	A	A	A	A	A
ESC Africa Breeding	6	3920 (DRC)	8525	G	G	A	A	A	A	A	T	G	G	G	G	G	G	A	C	A	C	C	C	A	A	G	G	G	G	C	C	G	G	A	C	G	G	A	G	C	C	G	G	A	A	A	A	A	G
ESC Africa Breeding	6	2004/14 (DRC)	8542	A	G	T	T	A	A	T	T	G	G	G	G	A	G	A	C	C	C	C	C	A	A	G	G	A	G	A	C	G	G	A	A	A	G	A	G	C	G	G	G	A	A	A	A	A	G
ESC Africa Breeding	6	TME 14 (DRC)	8616	A	G	A	T	A	A	A	A	G	G	G	G	G	G	A	C	A	C	C	C	A	T	G	G	G	G	C	C	G	G	A	A	A	G	G	G	C	C	G	G	A	A	A	A	A	A
ESC Africa Breeding	6	TME 204 (DRC)	8831	A	G	A	T	A	A	A	T	G	G	G	G	A	G	A	C	A	C	C	C	A	T	A	G	G	G	A	C	G	G	A	A	A	G	A	G	C	C	G	G	A	A	A	A	A	A
ESC Africa Breeding	6	MH97/1229 (DRC)	8875	G	G	A	T	A	A	T	T	G	G	A	G	G	G	?	?	C	C	C	C	T	T	A	G	A	G	A	C	A	G	A	A	G	G	A	A	G	G	G	G	A	A	A	A	A	G
ESC Africa Breeding	6	MH97/0057 (DRC)	8880	G	G	T	T	A	A	A	T	A	G	?	?	A	G	C	C	A	C	C	C	A	T	A	G	A	G	C	C	G	G	A	C	G	G	A	G	C	C	G	G	A	A	A	A	A	A
ESC Africa Breeding	6	MM96/7204 (DRC)	8888	G	G	A	T	A	A	A	T	G	G	?	?	G	G	A	C	C	C	C	C	A	T	G	G	A	G	C	C	G	G	A	C	A	G	A	G	C	C	G	G	A	A	A	A	A	G
[truncated: 1,756 more columns]
